# Supplementary material for: Research on the mechanism of promoting coordinated development of ecological well-being in rural counties through industrial transformation
Source: PLoS One. 2023 Sep 8;18(9):e0291232. doi: 10.1371/journal.pone.0291232 (PMC10490857; doi:10.1371/journal.pone.0291232)
Supplement: S1 File — (XLSX) [file pone.0291232.s001.xlsx]

## Sheet: Sheet1
FID	ID1	ID2	NAME	Province	Year	Population (in ten thousands)	General Fiscal Revenue(ten thousand yuan)	General Fiscal Expenditure(ten thousand yuan)	Per Capita GDP(yuan)	Urbanization Rate(%)	Effective Irrigation Area (hectares)	Grain Output (tons)	Highway Mileage (kilometers)	Fertilizer Application Amount(ton)	Rural Electricity Consumption(ten thousand kilowatt-hours)	Per Capita Grain Output(ten thousand tons)	Vegetation Coverage Rate(%)	Hospitals and Health Clinics(number of items)	Number of Beds in Hospitals and Health Clinics(number of items)	Doctors(number of people)	Social Welfare Institution(number of items)	Number of Beds in Social Welfare Institutions(number of items)	Average Number of Students Per Teacher in Primary School(number of people)	Average Number of Students Per Teacher in Middle School(number of people)	Number of Regular Primary Schools(number of items)	Number of Full-time Teachers in Regular Primary Schools(number of items)	Number of Students in Regular Primary Schools(number of items)	Number of Regular Middle Schools(number of items)	Number of Full-time Teachers in Regular Middle Schools(number of items)	Number of Students in Regular Middle Schools(number of items)
0	1	39	Jinjiang District	Sichuan Province	2010	42.3	290460	326206	72011	100	470	321021	178	250	6556	7589.15	0.483009	51	3035	2320	4	610	16.1426	13.8533	30	1676	27055	13	1840	25490
0	1	39	Jinjiang District	Sichuan Province	2011	43.9	345232	366499	79747	100	1380	321053	191	240	6513	7313.28	0.522525	51	3743	2345	2	468	17.9074	11.5642	32	1523	27273	12	2157	24944
0	1	39	Jinjiang District	Sichuan Province	2012	45.4	400004	406792	87483	100	960	320001	191	181	6168	7048.48	0.768286	56	4190	2356	4	563	15.0294	12.5489	32	1768	26572	12	2044	25650
0	1	39	Jinjiang District	Sichuan Province	2013	47	450937	463907	95219	100	960	325422	191	58	7152	6923.87	0.739551	56	4152	2421	4	571	15.728	12.4868	31	1860	29254	12	2192	27371
0	1	39	Jinjiang District	Sichuan Province	2014	49.3	478742	467355	102765	100	960	331520	191	51	7159	6724.54	0.801117	56	4185	2451	4	544	16.5671	12.9114	31	1892	31345	13	2167	27979
0	1	39	Jinjiang District	Sichuan Province	2015	69.93	492668	539103	110166	100	960	334590	192	39	6700	4784.64	0.479591	56	4185	2465	4	577	18.3615	11.3573	30	1765	32408	12	2326	26417
0	1	39	Jinjiang District	Sichuan Province	2016	70.13	501079	548863	119176	100	862	345100	192	35	6916	4920.86	0.502176	56	4165	2475	4	579	19.927	11.2481	31	1766	35191	12	2144	24116
0	1	39	Jinjiang District	Sichuan Province	2017	70.43	583455	604563	132589	100	960	345105	192	34	7158	4899.97	0.51084	56	4170	2485	4	579	21.3531	11.1536	32	1801	38457	11	2175	24259
0	1	39	Jinjiang District	Sichuan Province	2018	70.8	901279	603555	146527	100	840	345066	192	33	7456	4873.81	0.518069	56	4175	2512	4	585	20.3864	11.3077	35	2125	43321	14	2207	24956
0	1	39	Jinjiang District	Sichuan Province	2019	70.13	881696	543801	157617	100	862	351200	193	31	7758	5007.84	0.487254	56	4212	2545	4	610	19.927	11.2481	31	1766	35191	12	2144	24116
0	1	39	Jinjiang District	Sichuan Province	2020	90.3	827264	568262	128464	100	860	356210	193	30	1907	3944.74	0.502802	56	4215	2568	4	615	15.258	10.5956	36	3388	51694	14	2569	27220
1	2	40	Qingyang District	Sichuan Province	2010	56.8	346176	359703	68004	100	120	221	209	50	4760	3.89085	0.395547	42	7746	4473	6	730	19.0923	14.4239	34	1961	37440	16	1616	23309
1	2	40	Qingyang District	Sichuan Province	2011	58.6	380871	371161	75371	100	730	45	210.61	38	4692	0.767918	0.472207	43	8458	4777	3	669	20.2097	12.9	34	1760	35569	16	1740	22446
1	2	40	Qingyang District	Sichuan Province	2012	60.1	415566	382619	82738	100	467	27	210.61	37	4658	0.449251	0.826051	45	8848	3851	4	1210	19.7591	12.9181	31	1914	37819	18	1771	22878
1	2	40	Qingyang District	Sichuan Province	2013	61.9	457603	452709	90105	100	470	35	210	23	4601	0.565428	0.836484	45	8849	4120	4	1325	19.5652	13.1485	33	2031	39737	18	1751	23023
1	2	40	Qingyang District	Sichuan Province	2014	64	489904	540264	97066	100	470	226	209.4	21	4311	3.53125	0.87624	45	8885	4258	4	1414	20.9148	13.3248	34	2018	42206	18	1761	23465
1	2	40	Qingyang District	Sichuan Province	2015	84.1	506486	566204	103547	100	470	33	217.1	21	4415	0.39239	0.511599	45	8952	4315	4	1523	21.644	12.5888	33	2048	44327	18	1790	22534
1	2	40	Qingyang District	Sichuan Province	2016	84.12	508426	570961	112430	100	435	52	214	22	4528	0.618165	0.498352	45	8955	4458	4	1595	23.0708	12.0823	33	2020	46603	15	1835	22171
1	2	40	Qingyang District	Sichuan Province	2017	84.41	559769	606548	125419	100	430	167.8	217.1	34	4699	1.98792	0.501159	45	9002	4562	4	1685	19.6154	12.4524	32	2525	49529	15	1775	22103
1	2	40	Qingyang District	Sichuan Province	2018	84.7	925345	564338	140739	100	430	51	217.1	17	2169	0.602125	0.480798	45	9015	4674	4	1713	18.1376	12.3448	32	2973	53923	15	1778	21949
1	2	40	Qingyang District	Sichuan Province	2019	84.12	928866	580607	150785	100	435	52	217	8	1792	0.618165	0.466128	45	9125	4785	4	1869	23.0708	12.0823	33	2020	46603	15	1835	22171
1	2	40	Qingyang District	Sichuan Province	2020	95.6	866875	589154	137496	100	430	51	217	6	1382	0.533473	0.476932	45	1382	4890	4	1985	17.9581	12.5736	32	3387	60824	14	1881	23651
2	3	41	Jinniu District	Sichuan Province	2010	71.8	326165	431268	48084	100	890	309	2445	197	19035	4.30362	0.386937	39	5384	1927	5	1780	21.6334	15.3873	51	2875	62196	25	2595	39930
2	3	41	Jinniu District	Sichuan Province	2011	72.3	364019	434315	52922	100	1120	310	2655	128	20451	4.28769	0.468614	43	6980	3773	6	2093	22.0912	15.8476	50	2905	64175	27	2638	41806
2	3	41	Jinniu District	Sichuan Province	2012	73.2	401873	437362	57760	100	547	325	2455	98	10987	4.43989	0.759207	61	9663	3797	5	1706	21.9277	15.9372	50	2948	64643	28	2738	43636
2	3	41	Jinniu District	Sichuan Province	2013	74.1	451246	502383	62598	100	500	340	2456	87	8150	4.58839	0.762453	62	9854	3780	6	2010	21.6159	15.0128	45	3062	66188	29	2967	44543
2	3	41	Jinniu District	Sichuan Province	2014	75.4	480838	565126	67805	100	430	343	2632	58	8100	4.54907	0.757299	62	9985	3785	6	2035	21.7506	14.6535	46	3112	67688	28	2710	39711
2	3	41	Jinniu District	Sichuan Province	2015	120.35	508866	661335	72754	100	430	213	2461	43	6100	1.76984	0.481248	62	10010	3795	6	2045	19.5712	13.5993	46	3503	68558	27	2710	36854
2	3	41	Jinniu District	Sichuan Province	2016	121.13	503796	653819	78686	100	430	134	2541	40	6050	1.10625	0.480351	62	10213	3845	6	2095	19.1476	12.9729	46	3598	68893	28	2660	34508
2	3	41	Jinniu District	Sichuan Province	2017	121.43	567971	637445	87487	100	430	109.97	2564	35	6047	0.905625	0.494987	62	10213	3910	6	2350	18.956	12.4783	46	3617	68564	27	2628	32793
2	3	41	Jinniu District	Sichuan Province	2018	121.7	871870	724294	98457	100	350	64	2411	20	6358	0.525883	0.489218	62	10251	3950	6	2480	18.7994	12.5486	47	3739	70291	27	2643	33166
2	3	41	Jinniu District	Sichuan Province	2019	121.13	876992	689073	105843	100	430	134	2455	18	5965	1.10625	0.457342	62	10263	4010	6	2680	19.1476	12.9729	46	3598	68893	28	2660	34508
2	3	41	Jinniu District	Sichuan Province	2020	126.5	846789	714107	105551	100	350	45.39	2415	18	2666	0.358814	0.463797	63	12666	4150	6	2751	16.852	12.4471	48	3722	62723	28	2854	35524
3	4	42	Wuhou District	Sichuan Province	2010	94.4	339732	423971	49394	100	204	281	2151	42	6804	2.97669	0.387711	61	11813	3854	8	1189	20.9063	16.5789	39	2850	59583	29	1876	31102
3	4	42	Wuhou District	Sichuan Province	2011	95.9	410532	476269	54247	100	280	298	2125	36	5632	3.1074	0.418465	61	12467	5077	9	1279	27.3292	12.3389	38	2242	61272	29	2644	32624
3	4	42	Wuhou District	Sichuan Province	2012	98.3	481332	528567	59100	100	250	310	2125	34	5890	3.15361	0.765976	65	13672	5615	9	1279	26.2609	11.6392	38	2373	62317	29	2896	33707
3	4	42	Wuhou District	Sichuan Province	2013	100.9	523708	558411	63953	100	220	315	2126	31	5854	3.1219	0.801043	65	13540	5746	9	1279	26.9312	9.77969	39	2399	64608	30	3436	33603
3	4	42	Wuhou District	Sichuan Province	2014	105	511880	606359	68108	100	160	323	2127	25	3512	3.07619	0.818115	65	13590	5841	9	1285	16.1806	6.23316	67	4124	66729	44	5271	32855
3	4	42	Wuhou District	Sichuan Province	2015	172.51	558362	678487	73247	100	120	343	2127	52	2988	1.98829	0.414758	65	13850	5954	9	1295	21.2867	9.78222	40	3177	67628	31	3104	30364
3	4	42	Wuhou District	Sichuan Province	2016	176.81	557301	687596	79932	100	487	307	2185	37	1910	1.73633	0.415659	66	13890	6025	9	1310	19.8756	9.2419	40	3393	67438	31	3150	29112
3	4	42	Wuhou District	Sichuan Province	2017	181.03	652370	755669	89544	100	487	307	2185	51	1850	1.69585	0.413553	66	13940	6142	9	1350	18.8564	8.95164	40	3510	66186	31	3226	28878
3	4	42	Wuhou District	Sichuan Province	2018	186.9	1036327	716692	100448	100	487	307	2185	52	1862	1.64259	0.406139	67	13950	6235	9	1355	18.5821	11.7064	41	2704	50246	34	3399	39790
3	4	42	Wuhou District	Sichuan Province	2019	176.81	994667	777684	147346	100	487	307	2195	55	1690	1.73633	0.407008	67	13955	6321	9	1375	19.8756	9.2419	40	3393	67438	31	3150	29112
3	4	42	Wuhou District	Sichuan Province	2020	185.5	3025684	3328745	161656	100	487	315	2205	58	1705	1.69811	0.410775	67	14001	6512	10	1384	17.1367	10.3121	61	6175	105819	50	5242	54056
4	5	43	Chenghua District	Sichuan Province	2010	64.3	287698	337256	48884	100	523	254123	173	413	10683	3952.15	0.447241	30	4154	1917	3	955	23.1725	15.1958	35	1907	44190	22	1859	28249
4	5	43	Chenghua District	Sichuan Province	2011	66	348874	385557	53968	100	930	264514	173	392	8258	4007.79	0.487486	29	4568	1995	3	960	22.9288	14.716	34	1939	44459	21	1891	27828
4	5	43	Chenghua District	Sichuan Province	2012	67.5	410050	433858	59052	100	1567	278444	173	290	8229	4125.1	0.487486	29	4611	2058	3	960	22.1494	14.4386	26	2015	44631	21	1915	27650
4	5	43	Chenghua District	Sichuan Province	2013	68.8	475962	446634	64136	100	1570	278451	173	200	7960	4047.25	0.487486	29	4751	2065	3	960	22.0357	14.9803	25	2074	45702	22	1829	27399
4	5	43	Chenghua District	Sichuan Province	2014	70.8	518707	539857	69045	100	1570	281042	173	155	8102	3969.52	0.487486	29	4851	2112	3	980	28.2789	10.9564	25	1678	47452	20	2477	27139
4	5	43	Chenghua District	Sichuan Province	2015	94.4	535384	564659	73472	100	1570	346102	173	136	7577	3666.33	0.473245	29	4995	2215	3	980	22.565	12.818	25	2186	49327	21	2011	25777
4	5	43	Chenghua District	Sichuan Province	2016	94.56	533151	615281	80038	100	1395	307120	173	130	6791	3247.88	0.505314	29	5121	2354	3	985	22.9762	12.6032	25	2226	51145	21	1963	24740
4	5	43	Chenghua District	Sichuan Province	2017	94.65	576495	758814	89667	100	1390	239452	173	87	3099	2529.87	0.519842	29	5321	2510	3	990	19.162	12.375	26	2759	52868	20	1976	24453
4	5	43	Chenghua District	Sichuan Province	2018	95.4	825526	794209	99855	100	1280	163213	174	49	2635	1710.83	0.501966	29	5414	2612	3	1020	18.9254	12.58	28	2961	56038	20	1962	24682
4	5	43	Chenghua District	Sichuan Province	2019	94.56	820615	765450	110766	100	1395	307012	175	17	2249	3246.74	0.485547	29	5564	2751	3	1050	22.9762	12.6032	25	2226	51145	21	1963	24740
4	5	43	Chenghua District	Sichuan Province	2020	138.2	790779	752322	81304	100	1280	321021	179	16	2671	2322.87	0.489617	29	5751	2865	3	1075	18.6362	12.7269	38	3285	61220	21	2098	26701
5	6	44	Longquanyi District	Sichuan Province	2010	59.2	231371	342518	31669	48.6796	9020	20005	1582	5504	19994	337.922	0.664284	33	3004	1151	15	1556	16.2045	15.6579	32	2333	37805	19	2134	33414
5	6	44	Longquanyi District	Sichuan Province	2011	59.9	315782	384471	56481	50.2504	9020	20112	1584	4563	20547	335.76	0.67969	33	3315	1266	11	1812	16.6239	14.5941	33	2348	39033	18	2232	32574
5	6	44	Longquanyi District	Sichuan Province	2012	60.4	400193	426424	81293	51.8212	8477	20941	1612	4574	21143	346.705	0.725715	32	3735	1291	13	2060	14.5435	12.8992	37	2333	33930	18	2450	31603
5	6	44	Longquanyi District	Sichuan Province	2013	61.5	491744	531038	106105	51.8699	8050	30851	1612	4173	20336	501.642	0.742744	32	3735	1321	11	2156	17.6236	12.5187	38	2391	42138	19	2518	31522
5	6	44	Longquanyi District	Sichuan Province	2014	63.2	584420	816331	117854	52.2152	8130	30909	1614	3933	15526	489.066	0.759499	32	3745	1385	11	2247	18.7182	10.3566	37	2406	45036	18	2964	30697
5	6	44	Longquanyi District	Sichuan Province	2015	84.02	661910	823585	121500	64.5	8200	29573	1616	3793	15318	351.976	0.660896	32	3755	1412	11	2421	18.4567	11.677	36	2564	47323	20	2548	29753
5	6	44	Longquanyi District	Sichuan Province	2016	85.95	708347	893099	122276	66.68	8042	27059	1634	3747	14812	314.823	0.699672	32	3785	1455	11	2561	17.6022	11.306	35	2808	49427	21	2650	29961
5	6	44	Longquanyi District	Sichuan Province	2017	87.23	787309	975406	138685	68.78	8040	15892.6	1536	3517	14288	182.192	0.7196	32	3841	1465	11	2648	17.0357	10.848	34	3051	51976	20	2848	30895
5	6	44	Longquanyi District	Sichuan Province	2018	91.4	858326	1074665	145855	71.26	7910	15167	1454.81	3334	13934	165.941	0.683307	32	3855	1521	13	2715	16.3149	11.2824	35	3347	54606	21	2819	31805
5	6	44	Longquanyi District	Sichuan Province	2019	85.95	712708	1111704	141815	72.9	8042	27059	1545	3172	13768	314.823	0.683711	32	3894	1555	13	2845	17.6022	11.306	35	2808	49427	21	2650	29961
5	6	44	Longquanyi District	Sichuan Province	2020	134.6	749978	1114030	102356	94.11	7910	12797.2	1565	3067	13540	95.076	0.684963	32	3951	1684	13	2963	16.7625	11.7523	39	3613	60563	26	2963	34822
6	7	45	Qingbaijiang District	Sichuan Province	2010	41	108239	138000	60276	37.1092	9452	103150	744	5642	15198	2515.85	0.676559	22	1763	566	10	1237	17.4497	17.2349	10	1154	20137	16	1405	24215
6	7	45	Qingbaijiang District	Sichuan Province	2011	41.4	130592	167510	65726	36.9565	12120	106540	762.74	5593	15413	2573.43	0.678768	22	1829	522	9	1418	15.4115	15.7018	10	1271	19588	16	1469	23066
6	7	45	Qingbaijiang District	Sichuan Province	2012	41.3	152945	197020	71176	36.8039	12473	108950	778.78	5566	15762	2638.01	0.782381	23	1895	614	9	1775	17.1345	13.6698	10	1123	19242	15	1614	22063
6	7	45	Qingbaijiang District	Sichuan Province	2013	41.5	180670	252310	76626	36.6265	11900	110112	874.16	5425	15496	2653.3	0.801713	23	1954	625	9	1852	17.9062	13.0896	10	1087	19464	15	1618	21179
6	7	45	Qingbaijiang District	Sichuan Province	2014	41.7	204200	299081	82690	36.4508	11800	110422	885	5554	15779	2648.01	0.816831	23	1988	654	8	1953	18.407	12.124	10	1091	20082	15	1637	19847
6	7	45	Qingbaijiang District	Sichuan Province	2015	39.87	204512	335450	85182	51.8737	11800	111269	911	5577	16136	2790.8	0.652756	23	2015	671	9	2102	19.2588	11.2984	11	1082	20838	15	1639	18518
6	7	45	Qingbaijiang District	Sichuan Province	2016	40.21	213000	336672	91661	53.1	11800	111793	922	5531	15925	2780.23	0.714628	23	2123	695	9	2235	19.6824	10.8929	11	1083	21316	14	1588	17298
6	7	45	Qingbaijiang District	Sichuan Province	2017	40.67	228354	344224	104234	54.65	11800	67694.6	955	5509	15696	1664.48	0.692475	23	2215	715	9	2341	18.4054	11.1997	11	1184	21792	14	1502	16822
6	7	45	Qingbaijiang District	Sichuan Province	2018	42.9	287748	529316	113675	57.6	11800	66982	1021	5441	14973	1561.35	0.654792	23	2345	729	9	2415	18.5231	11.7868	11	1214	22487	14	1435	16914
6	7	45	Qingbaijiang District	Sichuan Province	2019	40.21	322782	642386	121034	59.49	11800	111793	1025	4160	15882	2780.23	0.662015	23	2475	745	9	2536	19.6824	10.8929	11	1083	21316	14	1588	17298
6	7	45	Qingbaijiang District	Sichuan Province	2020	49	385366	714606	114564	76.48	11800	64188.8	1045	3941	16126	1309.98	0.683932	24	2984	777	9	2614	18.1015	12.0736	12	1300	23532	14	1441	17398
7	8	46	Xindu District	Sichuan Province	2010	68.3	278603	332553	47848	57.2474	22206	209400	999.9	11025	31922	3065.89	0.640545	29	3086	1327	4	1445	20.3938	16.697	28	2293	46763	36	2515	41993
7	8	46	Xindu District	Sichuan Province	2011	69	312672	341244	53109	57.2464	20440	201500	1024	11590	8430	2920.29	0.649241	28	3064	1167	4	1290	20.3349	15.4983	29	2329	47360	36	2581	40001
7	8	46	Xindu District	Sichuan Province	2012	69.7	346741	349935	58370	57.2453	20817	201950	1076.7	11351	34676	2897.42	0.711123	28	3542	1247	4	1367	18.5126	13.2381	44	2688	49762	37	2995	39648
7	8	46	Xindu District	Sichuan Province	2013	70.2	401704	538645	63631	57.5499	20820	212799	1055	11144	35040	3031.32	0.747333	28	4638	1254	4	1317	23.9608	12.2588	30	2222	53241	39	3141	38505
7	8	46	Xindu District	Sichuan Province	2014	71.8	443544	515552	67403	58.078	20820	206960	1055	11005	35467	2882.45	0.733097	28	5604	1310	4	1209	25.5195	11.6402	29	2277	58108	39	3252	37854
7	8	46	Xindu District	Sichuan Province	2015	84.86	479591	633760	70095	64.32	20820	196814	1179	10785	35810	2319.28	0.652116	28	5655	1354	4	1452	27.6328	10.9392	29	2290	63279	39	3358	36734
7	8	46	Xindu District	Sichuan Province	2016	88.39	500527	563848	72974	66.3	20820	197100	1258	10657	36562	2229.89	0.657939	28	5715	1368	4	1629	28.891	10.6209	30	2367	68385	38	3429	36419
7	8	46	Xindu District	Sichuan Province	2017	90.12	544334	676417	80962	68.21	20620	144644	1095.3	10589	37841	1605.02	0.642984	28	5814	1414	4	1842	24.4555	10.0947	31	2997	73293	39	3727	37623
7	8	46	Xindu District	Sichuan Province	2018	90.6	609901	843938	88446	70.86	20550	142804	1098.8	10492	40414	1576.2	0.611903	28	5805	1485	6	1978	24.2459	10.0341	33	3233	78387	40	3928	39414
7	8	46	Xindu District	Sichuan Province	2019	88.39	600835	885853	90439	72.79	20550	197100	1115	9834	42306	2229.89	0.623522	29	5715	1521	6	1629	28.891	10.6209	30	2367	68385	38	3429	36419
7	8	46	Xindu District	Sichuan Province	2020	155.9	676244	1042326	57646	79.13	20550	138451	1215	8802	38465	888.078	0.642348	29	5815	1563	6	1850	18.9825	12.372	33	4461	84681	43	3589	44403
8	9	47	Wenjiang District	Sichuan Province	2010	37	219010	280848	52288	79.0957	9711	56700	755	3503	5173	1532.43	0.628119	20	2724	868	5	1237	16.1236	9.33135	9	1319	21267	17	1512	14109
8	9	47	Wenjiang District	Sichuan Province	2011	37.8	234653	276446	59058	79.3651	12600	12850	855	3577	2953	339.947	0.656205	20	3278	971	5	1254	18.573	13.0137	9	1178	21879	15	1602	20848
8	9	47	Wenjiang District	Sichuan Province	2012	38.3	250296	272044	65828	79.6345	14040	13450	903.6	3472	5785	351.175	0.718303	23	3594	1066	5	1261	18.15	12.8043	9	1233	22379	15	1615	20679
8	9	47	Wenjiang District	Sichuan Province	2013	39	285111	353684	72598	79.7436	13940	12969	920	3640	6195	332.538	0.766909	23	4225	1075	5	1261	19.2351	12.5614	10	1242	23890	16	1621	20362
8	9	47	Wenjiang District	Sichuan Province	2014	40.4	330639	368479	77588	79.9505	13840	10524	902.5	3244	5422	260.495	0.769765	23	4908	1098	5	2611	38.2813	8.577	11	679	25993	18	2383	20439
8	9	47	Wenjiang District	Sichuan Province	2015	49.56	341439	406241	80621	70.0221	13840	8299	803.75	3244	5703	167.454	0.703801	23	5234	1125	5	1950	38.3965	8.47503	11	734	28183	18	2383	20196
8	9	47	Wenjiang District	Sichuan Province	2016	49.87	357152	412957	85772	71.58	13518	8467	803.75	3036	5817	169.781	0.677605	23	5554	1234	5	1860	42.6639	8.04236	11	720	30718	18	2455	19744
8	9	47	Wenjiang District	Sichuan Province	2017	50.86	369055	512119	96876	72.41	13710	7710.8	803.75	2902	5612	151.608	0.689261	23	5677	1225	5	2415	30.5602	7.58198	15	1121	34258	17	2641	20024
8	9	47	Wenjiang District	Sichuan Province	2018	52.3	406236	568198	105661	73.61	13410	7627	833.34	2885	5543	145.832	0.65498	23	5524	1347	5	2896	17.3153	11.8196	16	2287	39600	17	1713	20247
8	9	47	Wenjiang District	Sichuan Province	2019	49.87	451041	567494	111530	75.32	13518	8467	844	2756	5663	169.781	0.647988	23	5554	1414	5	1860	42.6639	8.04236	11	720	30718	18	2455	19744
8	9	47	Wenjiang District	Sichuan Province	2020	96.8	461988	714403	66084	78.01	13410	8776.77	858	2765	5706	90.6691	0.664646	23	5706	1528	5	2415	17.1383	11.6846	17	2871	49204	23	2207	25788
9	10	48	Shuangliu District	Sichuan Province	2010	92	75975	227478	21677	63.3221	33520	273300	1804	21296	8765	2970.65	0.658172	38	3447	1125	23	2860	18.1464	14.5211	32	3217	58377	41	4243	61613
9	10	48	Shuangliu District	Sichuan Province	2011	88.9	95832	235395	24889	63.5881	33680	245100	2354	21426	4210	2757.03	0.676226	37	2683	1243	23	1040	17.3277	15.7562	47	2759	47807	26	2416	38067
9	10	48	Shuangliu District	Sichuan Province	2012	96	115689	243312	28101	63.8542	36320	235100	2035	21897	9297	2448.96	0.7601	37	3167	1307	24	1060	17.1283	16.5353	47	2736	46863	28	2309	38180
9	10	48	Shuangliu District	Sichuan Province	2013	97.8	141618	326472	31313	64.2127	34050	222737	2575	7274	62714	2277.47	0.799594	37	5259	1411	23	3586	19.6745	10.3518	33	2983	58689	43	5361	55496
9	10	48	Shuangliu District	Sichuan Province	2014	101	230151	42552	34800	64.7525	33840	216236	2527	7155	56723	2140.95	0.814304	37	5998	1485	23	3571	22.2065	10.2584	51	2833	62911	63	5202	53364
9	10	48	Shuangliu District	Sichuan Province	2015	130.29	851038	1237452	67862	67.6261	33370	193848	3832	7058	58618	1487.82	0.680994	37	6044	1528	24	3654	22.6975	10.1642	52	3002	68138	63	5346	54338
9	10	48	Shuangliu District	Sichuan Province	2016	135.99	851580	1499432	72642	68.51	33370	211150	2574.56	6943	59378	1552.69	0.676428	37	6194	1567	24	3847	19.2652	9.95883	39	3790	73015	47	3838	38222
9	10	48	Shuangliu District	Sichuan Province	2017	139.91	933113	1142256	80876	69.75	33360	121420	2651	6701	61175	867.845	0.665006	37	6238	1588	24	4510	15.3373	10.3039	39	5082	77944	50	4936	50860
9	10	48	Shuangliu District	Sichuan Province	2018	146.5	1226004	1711858	87881	70.79	33360	120790	2662	6369	61706	824.505	0.642521	37	6205	1621	24	4991	17.1479	10.2055	44	5194	89066	52	5499	56120
9	10	48	Shuangliu District	Sichuan Province	2019	135.99	1403940	2092483	102305	72.14	33360	211150	2714	2376	44174	1552.69	0.653304	37	6194	1628	24	3847	19.2652	9.95883	39	3790	73015	47	3838	38222
9	10	48	Shuangliu District	Sichuan Province	2020	266	1594199	2093085	61819	76.88	33360	112582	2728	5775	56248	423.24	0.669959	37	7210	1751	24	4125	16.7834	10.8337	59	6509	109243	56	5881	63713
10	11	49	Pidu District	Sichuan Province	2010	50.9	284416	545528	50472	40.6562	37153	163400	1200	8414	60355	3210.22	0.629101	56	2605	1780	24	1980	17.047	13.8743	16	1980	33753	38	2180	30246
10	11	49	Pidu District	Sichuan Province	2011	94.2	441687	585232	54303	41.7154	43730	95201	1214	7830	56689	1010.63	0.630775	57	4043	2757	21	2938	18.0211	14.0212	33	3172	57163	40	4300	60291
10	11	49	Pidu District	Sichuan Province	2012	51.9	598958	624936	58134	42.7746	34707	88520	1214	7608	59929	1705.59	0.748785	57	4420	2973	22	3416	20.1509	12.1807	33	2810	56624	41	4749	57846
10	11	49	Pidu District	Sichuan Province	2013	52.6	645970	805501	61965	42.9658	18700	83437	1180	14026	24268	1586.25	0.778838	57	3479	3125	21	1914	70.0895	9.55583	14	659	46189	42	4093	39112
10	11	49	Pidu District	Sichuan Province	2014	54.2	796941	1183939	65561	45.3875	18700	68142	1209	14348	23831	1257.23	0.78621	57	3493	3268	21	1121	24.2857	12.4876	14	1750	42500	39	2830	35340
10	11	49	Pidu District	Sichuan Province	2015	82.52	204246	451178	39302	65.8507	18700	62083	1209	14506	24379	752.339	0.674314	57	3651	3364	21	1235	25.3928	12.4308	14	1833	46545	39	2825	35117
10	11	49	Pidu District	Sichuan Province	2016	84.02	397814	600673	55569	68.12	18700	80654	1223	14665	24939	959.938	0.663642	57	3925	3485	21	1139	25.4245	11.5332	13	1934	49171	38	2395	27622
10	11	49	Pidu District	Sichuan Province	2017	84.78	418810	640856	62208	70.82	18700	265084	1259	14826	25513	3126.73	0.656056	57	4012	3567	21	1251	24.095	11.7804	13	2157	51973	38	2454	28909
10	11	49	Pidu District	Sichuan Province	2018	85.7	460117	560560	68069	72.45	18700	43300	1320	15226	26634	505.251	0.636702	57	4005	3685	23	1158	24.5452	12.2795	13	2256	55374	39	2419	29704
10	11	49	Pidu District	Sichuan Province	2019	84.02	500317	592003	137923	74.27	18700	80654	1354	14564	25589	959.938	0.636187	57	3925	3782	21	1139	25.4245	11.5332	13	1934	49171	38	2395	27622
10	11	49	Pidu District	Sichuan Province	2020	167.2	471651	692667	75313	76.41	18700	44277	1355	13481	25798	264.815	0.642345	57	4052	3851	21	1025	24.0977	15.9551	23	2887	69570	47	2381	37989
11	12	50	Jintang County	Sichuan Province	2010	88.5	155753	270673	34535	26.4631	20374	326100	1161	11746	19578	3684.75	0.705106	36	2642	1120	22	1654	17.7751	15.8981	49	2837	50428	26	2443	38839
11	12	50	Jintang County	Sichuan Province	2011	51.3	229697	290599	38691	26.0967	24360	310500	1896	11687	21339	6052.63	0.717334	33	2797	2153	20	1720	17.699	12.7421	14	1970	34867	42	2350	29944
11	12	50	Jintang County	Sichuan Province	2012	89	303641	310525	42847	25.7303	18700	309840	1180	11592	22808	3481.35	0.753831	33	3238	1648	21	1920	82.9378	8.73345	13	434	35995	44	3943	34436
11	12	50	Jintang County	Sichuan Province	2013	89.2	357362	452617	47003	25.6726	36720	309601	2052	21940	9354	3470.86	0.703751	33	3877	2105	24	3810	16.8827	15.1564	48	2761	46613	28	2494	37800
11	12	50	Jintang County	Sichuan Province	2014	89.4	403334	530284	49957	25.6152	37140	323194	2068	23738	10271	3615.15	0.766808	33	4519	2115	20	4279	17.0542	14.1129	67	2770	47240	28	2551	36002
11	12	50	Jintang County	Sichuan Province	2015	72.58	413022	568781	51865	38.01	38700	326178	2068	23619	10425	4494.05	0.726585	33	5210	2135	20	4289	17.2758	13.4435	49	2781	48044	27	2568	34523
11	12	50	Jintang County	Sichuan Province	2016	71.6	245104	467173	44896	40.1	38700	311100	4011	23607	10445	4344.97	0.749384	33	6107	2205	20	4299	17.1877	12.8932	49	2792	47988	27	2585	33329
11	12	50	Jintang County	Sichuan Province	2017	70.1	306729	540133	52928	42.1	37250	442045	4579.8	23584	10838	6305.92	0.730018	33	6220	2225	20	4315	16.7973	12.6156	49	2837	47654	27	2609	32914
11	12	50	Jintang County	Sichuan Province	2018	71.4	343231	579672	59939	44.8	37250	262408	4279	23191	10946	3675.18	0.70897	33	6151	2310	20	4312	17.0334	13.1625	49	2726	46433	27	2609	34341
11	12	50	Jintang County	Sichuan Province	2019	71.6	355037	671204	61428	46.9	38700	311100	4521	22884	11923	4344.97	0.746433	33	6107	2345	20	4299	17.1877	12.8932	49	2792	47988	27	2585	33329
11	12	50	Jintang County	Sichuan Province	2020	80	303381	426374	110660	52.35	37250	161460	4650	20815	13057	2018.25	0.729013	33	5950	2410	20	4322	16.6382	14.0966	50	2294	38168	28	2682	37807
12	13	51	Dayi County	Sichuan Province	2010	51.8	59983	128032	20458	39.5397	19351	211300	1406	7264	12338	4079.15	0.751916	52	2439	756	12	2044	14.9908	12.8614	14	1409	21122	23	1927	24784
12	13	51	Dayi County	Sichuan Province	2011	51.9	72889	148388	23433	39.6917	19030	175125	1457	7322	12953	3374.28	0.792087	53	2833	1095	9	1979	14.2583	13.1116	15	1417	20204	23	1810	23732
12	13	51	Dayi County	Sichuan Province	2012	51.2	85795	168744	26408	39.8438	19417	185102	1483	7682	13755	3615.27	0.760941	55	3074	966	6	1929	14.7257	11.0803	15	1338	19703	23	1955	21662
12	13	51	Dayi County	Sichuan Province	2013	51.3	112545	251307	29383	39.7661	19430	202674	1507	7802	14194	3950.76	0.757629	55	3474	1058	6	1929	14.909	10.4394	16	1340	19978	22	1882	19647
12	13	51	Dayi County	Sichuan Province	2014	51.2	114728	252193	32703	39.8438	19480	252451	1513	7831	14431	4930.68	0.799458	55	3462	1156	6	1929	15.7686	9.89298	16	1331	20988	22	1766	17471
12	13	51	Dayi County	Sichuan Province	2015	50.78	153594	314252	36181	45.09	19470	191874	1679	8057	15284	3778.53	0.823967	55	3541	1258	9	2510	16.758	9.90362	16	1314	22020	20	1629	16133
12	13	51	Dayi County	Sichuan Province	2016	50.93	110542	296071	40155	45.49	19470	201167	1614	8107	16342	3949.87	0.820136	55	3831	1345	13	3230	17.4992	9.91288	15	1314	22994	20	1584	15702
12	13	51	Dayi County	Sichuan Province	2017	51.11	123628	328152	45212	46.19	19440	155800	1541	7439	15332	3048.32	0.826634	55	3854	1395	12	2854	28.0925	7.93437	16	854	23991	20	2057	16321
12	13	51	Dayi County	Sichuan Province	2018	51.1	142623	298303	50895	46.78	19440	156876	1856	6924	15634	3069.98	0.81022	55	3754	1524	15	3114	28.2032	8.25821	17	876	24706	20	2010	16599
12	13	51	Dayi County	Sichuan Province	2019	50.93	150581	327510	55690	48.45	19470	201167	1952	6449	16154	3949.87	0.807181	55	3831	1625	13	3230	17.4992	9.91288	15	1314	22994	20	1584	15702
12	13	51	Dayi County	Sichuan Province	2020	51.6	385994	645662	59054	50.25	18270	48139.7	1985	5978	16705	932.939	0.805695	55	3951	1754	12	3120	26.4008	5.42809	17	943	24896	20	2058	11171
13	14	52	Pujiang County	Sichuan Province	2010	26.3	26044	137341	27061	27.6515	13220	122000	1331	6374	3942	4638.78	0.717916	17	834	306	4	406	13.0635	12.2284	7	772	10085	18	1178	14405
13	14	52	Pujiang County	Sichuan Province	2011	26.4	31961	110393	30099	27.6515	13220	111000	1350.3	6423	4217	4204.55	0.73245	17	916	370	5	556	12.7255	8.26428	8	736	9366	18	1033	8537
13	14	52	Pujiang County	Sichuan Province	2012	26.4	37878	83445	33137	27.6515	12323	108000	1405	6358	4523	4090.91	0.787387	19	1271	551	5	656	12.5014	10.6065	8	730	9126	17	709	7520
13	14	52	Pujiang County	Sichuan Province	2013	26.5	43086	142240	36175	27.5472	12320	100635	1493	6142	5137	3797.55	0.807033	19	1468	621	5	656	13.0042	10.3972	7	717	9324	15	1070	11125
13	14	52	Pujiang County	Sichuan Province	2014	26.6	48363	169979	39309	27.4436	12320	99890	1493	5967	5682	3755.26	0.799299	19	1553	635	8	754	13.3781	9.77466	21	730	9766	16	1034	10107
13	14	52	Pujiang County	Sichuan Province	2015	25.36	64035	206002	42286	39.1562	12320	85615	1502	5673	6421	3375.99	0.725924	19	1545	658	8	851	13.6693	9.86589	7	765	10457	16	947	9343
13	14	52	Pujiang County	Sichuan Province	2016	25.41	60672	181611	46463	40.51	12320	53179	1528	5764	7043	2092.84	0.732752	19	1512	685	8	918	13.8858	9.08765	7	788	10942	16	947	8606
13	14	52	Pujiang County	Sichuan Province	2017	25.62	70899	200816	53273	42.65	12320	49421	1543	5649	7436	1929	0.770922	19	1568	721	8	751	13.1571	9.05058	10	872	11473	13	1028	9304
13	14	52	Pujiang County	Sichuan Province	2018	26.1	87533	201683	58720	44.33	12320	48550	1583	5606	7598	1860.15	0.737808	19	1555	753	8	650	9.79726	11.5318	18	1021	10003	13	865	9975
13	14	52	Pujiang County	Sichuan Province	2019	25.41	100626	248388	64300	45.93	12320	53179	1598	4468	7814	2092.84	0.734221	19	1512	784	8	918	13.8858	9.08765	7	788	10942	16	947	8606
13	14	52	Pujiang County	Sichuan Province	2020	25.6	156949	354552	58382	47.36	12320	62435.3	1625	4480	7902	2438.88	0.736608	19	1585	812	8	945	14.2767	10.2207	10	860	12278	12	870	8892
14	15	53	Xinjin County	Sichuan Province	2010	30.8	87051	129207	44756	35.4852	11642	123600	662	6581	7982	4012.99	0.663173	19	1042	504	5	990	15.3892	15.7254	16	948	14589	16	1187	18666
14	15	53	Xinjin County	Sichuan Province	2011	30.9	110358	163098	50411	35.2751	15260	112580	676	6231	265	3643.37	0.688702	20	1633	548	5	990	14.793	13.8474	16	942	13935	16	1186	16423
14	15	53	Xinjin County	Sichuan Province	2012	30.8	133665	196989	56066	35.0649	13153	108560	710	6337	8711	3524.68	0.657825	21	1882	605	6	1030	14.878	12.757	16	910	13539	16	1251	15959
14	15	53	Xinjin County	Sichuan Province	2013	31	153139	238163	61721	35.1613	13490	105095	725	6320	8885	3390.16	0.717447	21	1808	628	10	1322	15.3901	11.9623	16	887	13651	16	1248	14929
14	15	53	Xinjin County	Sichuan Province	2014	31.2	172652	289661	67502	47.4359	13490	105041	894	6308	9061	3366.7	0.695419	21	1921	658	10	1322	15.5439	10.7088	15	888	13803	16	1274	13643
14	15	53	Xinjin County	Sichuan Province	2015	31.26	201243	323838	73990	53.8388	13520	103938	897.95	6294	9245	3324.95	0.69839	21	2085	695	11	1452	15.7342	10.2165	15	903	14208	16	1238	12648
14	15	53	Xinjin County	Sichuan Province	2016	31.71	201061	318766	82312	54.8	15432	103323	948.31	6275	9492	3258.37	0.696259	21	2270	725	12	1456	16.1313	9.69038	15	906	14615	16	1237	11987
14	15	53	Xinjin County	Sichuan Province	2017	32.12	221012	339427	94437	57.05	13520	62876.2	1004	6233	9854	1957.54	0.688776	21	2270	758	13	1652	16.5603	9.57982	15	921	15252	16	1209	11582
14	15	53	Xinjin County	Sichuan Province	2018	33.1	245290	324179	103470	59.03	13520	62660	843.97	6175	10258	1893.05	0.642237	21	2270	776	15	1720	17.9404	9.7121	15	890	15967	16	1174	11402
14	15	53	Xinjin County	Sichuan Province	2019	31.71	275986	340783	112192	60.79	15432	103323	854	6070	10822	3258.37	0.667235	21	2270	795	12	1456	16.1313	9.69038	15	906	14615	16	1237	11987
14	15	53	Xinjin County	Sichuan Province	2020	36.4	109366	243604	69603	70.03	13520	262487	868	5946	11432	7211.18	0.685699	21	2275	821	13	1650	17.8832	10.6452	15	993	17758	18	1212	12902
15	16	54	Dujiangyan City	Sichuan Province	2010	61	189172	451092	25375	65.0806	20070	168900	1454	11300	20798	2768.85	0.698311	51	4300	879	14	1900	14.281	13.9462	25	2014	28762	28	2362	32941
15	16	54	Dujiangyan City	Sichuan Province	2011	61.2	182227	356779	28428	64.8693	20010	169500	1463.3	12068	22524	2769.61	0.727155	52	4308	1216	14	1950	13.9843	13.1373	23	1977	27647	28	2381	31280
15	16	54	Dujiangyan City	Sichuan Province	2012	61.4	175282	262466	31481	64.658	18473	168522	1581	12164	23538	2744.66	0.734767	50	4990	1600	14	1950	13.4848	12.4203	24	1974	26619	27	2427	30144
15	16	54	Dujiangyan City	Sichuan Province	2013	61.6	165270	312535	34534	64.6104	20070	167326	1581	12035	24033	2716.33	0.718023	51	5759	1694	14	1959	13.7538	11.6598	24	1950	26820	26	2269	26456
15	16	54	Dujiangyan City	Sichuan Province	2014	61.9	191928	413212	37600	65.5897	20070	38110	1614	11893	24493	615.67	0.723162	51	5687	1830	11	1884	13.9817	11.1978	24	1970	27544	26	2295	25699
15	16	54	Dujiangyan City	Sichuan Province	2015	68.02	229593	384838	40754	55.86	20070	152075	1657	11733	24679	2235.74	0.802548	52	5845	1956	11	1954	14.9779	11.0134	25	1944	29117	25	2235	24615
15	16	54	Dujiangyan City	Sichuan Province	2016	68.5	241319	408135	44861	57.66	20070	149738	1893	11098	24809	2185.96	0.792507	53	5909	2005	10	1979	15.8524	10.7436	25	1958	31039	25	2215	23797
15	16	54	Dujiangyan City	Sichuan Province	2017	69.09	258442	444045	50654	58.97	20070	102975	1504	10986	24856	1490.44	0.790773	54	5909	2085	11	1889	14.4856	10.3774	26	2292	33201	26	2313	24003
15	16	54	Dujiangyan City	Sichuan Province	2018	69.7	288029	440596	55446	60.2	20070	103162	1584	10764	25359	1480.09	0.793281	55	5955	2125	10	1882	15.072	10.5579	27	2348	35389	26	2262	23882
15	16	54	Dujiangyan City	Sichuan Province	2019	68.5	304674	474848	60645	62.09	20070	149738	1652	10590	25677	2185.96	0.795958	55	5909	2236	10	1979	15.8524	10.7436	25	1958	31039	25	2215	23797
15	16	54	Dujiangyan City	Sichuan Province	2020	71	362094	571810	62386	61.49	20070	104841	1754	10144	24026	1476.63	0.768355	56	6102	2452	11	2005	14.2944	11.1634	26	2578	36851	27	2240	25006
16	17	55	Pengzhou City	Sichuan Province	2010	80	74672	276700	22159	32.9618	34109	276700	1758	36360	23706	3458.75	0.672658	46	3210	1010	17	2160	16.3604	16.0586	23	2034	33277	31	2336	37513
16	17	55	Pengzhou City	Sichuan Province	2011	80.5	102632	261733	25018	32.9193	32610	284100	1816	38926	23769	3529.19	0.715224	46	3484	1153	17	2212	15.7386	15.2278	22	1993	31367	31	2322	35359
16	17	55	Pengzhou City	Sichuan Province	2012	80.3	130592	246766	27877	32.8767	37907	285121	1914.8	23906	25421	3550.7	0.80657	48	4139	1277	18	2248	15.0917	12.2846	22	2017	30440	31	2688	33021
16	17	55	Pengzhou City	Sichuan Province	2013	80.6	155484	383333	30736	32.7543	38150	285686	1932.8	21361	25322	3544.49	0.794772	48	4823	1303	19	2368	15.5104	11.7921	22	2024	31393	31	2521	29728
16	17	55	Pengzhou City	Sichuan Province	2014	80.9	174297	391593	39218	35.1051	38630	287694	1957	20631	27609	3556.17	0.85244	48	4987	1759	15	1976	16.0913	10.4411	34	2049	32971	29	2555	26677
16	17	55	Pengzhou City	Sichuan Province	2015	77.13	194725	394710	43268	41.08	38650	288255	1957	20097	29589	3737.26	0.754464	48	5125	1895	15	1976	16.8261	9.8261	22	2059	34645	32	2513	24693
16	17	55	Pengzhou City	Sichuan Province	2016	77.75	210635	431872	46582	42.58	38650	274800	1994	19830	30488	3534.41	0.754016	48	5304	1968	15	1976	17.6228	8.46558	22	2057	36250	32	2818	23856
16	17	55	Pengzhou City	Sichuan Province	2017	77.79	272472	455714	53051	44.58	38630	256871	1994	19201	31313	3302.11	0.736202	48	5364	2045	15	2012	18.3702	9.4816	22	2045	37567	32	2446	23192
16	17	55	Pengzhou City	Sichuan Province	2018	77.8	355612	467172	52909	47	38840	255842	2746	19108	31651	3288.46	0.73456	48	5462	2185	15	2251	18.2032	9.39019	22	2180	39683	33	2468	23175
16	17	55	Pengzhou City	Sichuan Province	2019	77.75	357121	508769	67413	48.97	38650	274800	2854	18020	31939	3534.41	0.754697	48	5304	2236	15	1976	17.6228	8.46558	22	2057	36250	32	2818	23856
16	17	55	Pengzhou City	Sichuan Province	2020	78	359485	583480	65131	49.13	38840	249072	2954	17898	32220	3193.23	0.728883	48	5314	2384	15	1845	17.7807	10.4161	25	2221	39491	29	2415	25155
17	18	56	Qionglai City	Sichuan Province	2010	65.8	54014	179308	19770	37.1979	25493	274800	2115	17330	11224	4176.29	0.755593	39	2405	615	9	1691	14.1966	17.1907	30	1877	26647	33	2050	35241
17	18	56	Qionglai City	Sichuan Province	2011	66	70168	187684	22129	37.2727	26170	275100	2126.5	17263	11460	4168.18	0.785839	39	2503	875	9	1820	13.7345	16.0608	28	1759	24159	33	2041	32780
17	18	56	Qionglai City	Sichuan Province	2012	65.6	86322	196060	24488	37.3476	30000	278100	2188	17295	11680	4239.33	0.825253	39	2692	840	11	1908	13.4284	15.0407	28	1690	22694	32	2062	31014
17	18	56	Qionglai City	Sichuan Province	2013	65.7	94724	327092	26847	37.2907	30000	277879	2245	17304	12176	4229.51	0.822499	40	2804	908	13	2436	12.1391	13.0786	29	1840	22336	32	2137	27949
17	18	56	Qionglai City	Sichuan Province	2014	65.7	128454	387762	29778	37.8995	30170	275858	2321.48	17306	12464	4198.75	0.872233	40	3150	953	11	1920	15.4936	12.8878	32	1481	22946	29	1943	25041
17	18	56	Qionglai City	Sichuan Province	2015	61.78	135511	367730	33054	44.2376	30430	277371	2321.48	17318	12650	4489.66	0.804046	40	3450	985	11	1920	15.6724	12.7722	32	1517	23775	29	1778	22709
17	18	56	Qionglai City	Sichuan Province	2016	61.78	143237	422620	36926	46.21	30430	269400	2329.99	17187	12784	4360.63	0.798387	40	3828	1105	11	1920	16.3276	12.4628	32	1520	24818	30	1761	21947
17	18	56	Qionglai City	Sichuan Province	2017	61.88	181198	469598	42761	47.84	30620	237397	3340.32	17730	13140	3836.41	0.809363	40	4125	1205	12	1920	16.4632	12.916	32	1574	25913	30	1703	21996
17	18	56	Qionglai City	Sichuan Province	2018	61.9	214343	456154	48259	49.4	30620	236604	3340.32	17158	14016	3822.36	0.778775	40	4025	1285	12	1920	17.5951	12.5112	32	1556	27378	30	1780	22270
17	18	56	Qionglai City	Sichuan Province	2019	61.78	251048	502701	53387	51.95	30430	269400	3451	16557	14506	4360.63	0.77427	40	3828	1365	11	1920	16.3276	12.4628	32	1520	24818	30	1761	21947
17	18	56	Qionglai City	Sichuan Province	2020	60.3	276530	542619	58086	53.53	30620	242106	3551	15829	15856	4015.03	0.792122	40	3652	1425	12	2510	17.6049	12.795	32	1658	29189	31	1800	23031
18	19	57	Chongzhou City	Sichuan Province	2010	66.9	85720	200203	18759	29.7941	32900	327700	1617	18099	23036	4898.36	0.730574	51	3444	1049	21	3944	13.1977	13.4863	31	2049	27042	18	2120	28591
18	19	57	Chongzhou City	Sichuan Province	2011	67.2	88039	190901	21727	29.7619	32900	314105	1666	18030	24013	4674.18	0.750039	52	3636	1049	17	3894	15.528	10.6707	31	1678	26056	18	2454	26186
18	19	57	Chongzhou City	Sichuan Province	2012	66.6	90358	181599	24695	29.7297	29647	305121	1669	17841	25482	4581.4	0.719045	48	3804	1055	15	2247	15.2904	10.1915	31	1660	25382	18	2439	24857
18	19	57	Chongzhou City	Sichuan Province	2013	66.8	111555	310604	27663	29.6407	29650	300467	1686	17329	26699	4498.01	0.72247	51	4440	1118	18	3348	15.6008	8.39093	31	1661	25913	18	2425	20348
18	19	57	Chongzhou City	Sichuan Province	2014	67	137255	361689	30616	29.5522	29950	128300	1790	17059	28138	1914.93	0.772572	51	4584	1218	16	2785	12.7492	12.0051	31	2061	26276	18	1972	23674
18	19	57	Chongzhou City	Sichuan Province	2015	66.43	151448	381381	34045	41.36	29950	273389	1806	16840	29153	4115.44	0.805512	53	4752	1354	25	2854	12.6282	12.5594	38	2184	27580	12	1811	22745
18	19	57	Chongzhou City	Sichuan Province	2016	66.45	169881	371277	38237	42.54	29950	293000	1892	16843	30218	4409.33	0.784484	54	4971	1365	25	3078	13.0045	11.0114	38	2230	29000	12	1925	21197
18	19	57	Chongzhou City	Sichuan Province	2017	66.48	205493	378592	45193	44.5	29950	219305	2072.7	16708	31255	3298.8	0.783358	55	4971	1375	24	4210	14.0591	11.5496	38	2150	30227	12	1763	20362
18	19	57	Chongzhou City	Sichuan Province	2018	66.5	236731	399831	51134	46.41	29950	217849	1873.3	16496	31832	3275.92	0.771092	56	4971	1385	21	4968	17.1483	10.5346	37	1827	31330	11	1257	13242
18	19	57	Chongzhou City	Sichuan Province	2019	66.45	260614	441334	57224	48.05	29950	293000	2105	12841	32455	4409.33	0.772361	57	4971	1410	25	3078	13.0045	11.0114	38	2230	29000	12	1925	21197
18	19	57	Chongzhou City	Sichuan Province	2020	73.6	282628	475682	55520	53.18	32770	220683	2245	11848	32957	2998.41	0.771545	58	5105	1452	26	3512	15.7297	11.543	32	2079	32702	17	1965	22682
19	20	58	Jianyang City	Sichuan Province	2010	145.3	77978	294200	22383	16.9305	68390	679400	2564	35956	19024	4675.84	0.736613	70	3449	1313	73	2527	20.7701	16.991	30	3819	79321	105	4097	69612
19	20	58	Jianyang City	Sichuan Province	2011	147.6	100013	350000	25881	17.4119	27760	665201	2575	36274	23560	4506.78	0.744121	70	4179	1339	71	4620	34.4437	12.1972	30	2247	77395	104	5650	68914
19	20	58	Jianyang City	Sichuan Province	2012	148.1	122048	405800	29379	17.8933	2410	654710	2650	3501	1815	4420.73	0.822966	70	3955	1234	14	1526	17.4808	16.8713	18	1169	20435	14	1321	22287
19	20	58	Jianyang City	Sichuan Province	2013	148.6	140311	428486	32877	18.5	57824	653029	2634	35725	33956	4394.54	0.824357	70	6075	2336	69	5304	35.869	14.6696	29	2145	76939	104	4155	60952
19	20	58	Jianyang City	Sichuan Province	2014	148.7	171777	461200	36049	19.1661	58020	657129	2647	33788	36672	4419.16	0.87901	70	6273	2348	74	6609	39.3387	10.2586	29	2058	80959	105	5703	58505
19	20	58	Jianyang City	Sichuan Province	2015	105.22	178655	555550	38270	41.61	58120	661291	2695	33227	37376	6284.84	0.775044	70	6450	2450	65	4510	38.9323	9.9085	30	2128	82848	105	5727	56746
19	20	58	Jianyang City	Sichuan Province	2016	106.45	196035	573927	34567	42.29	58120	667293	3350	32207	38013	6268.6	0.782266	70	6808	2548	49	3294	39.7191	9.66369	29	2097	83291	105	6042	58388
19	20	58	Jianyang City	Sichuan Province	2017	104.76	214368	508430	49932	43.65	58190	566702	2348	31833	39455	5409.52	0.748035	70	6481	2684	55	3450	39.52	23.6574	26	1700	67184	85	1950	46132
19	20	58	Jianyang City	Sichuan Province	2018	106.5	237438	589478	55278	46.3	58190	561903	2298.6	31838	40532	5276.08	0.750115	70	6805	2695	51	3525	38.03	2.98824	26	1668	63434	7	5104	15252
19	20	58	Jianyang City	Sichuan Province	2019	106.45	267610	656675	51841	48.67	58120	667293	2450	25533	37145	6268.6	0.773864	70	6808	2751	49	3294	39.7191	9.66369	29	2097	83291	105	6042	58388
19	20	58	Jianyang City	Sichuan Province	2020	111.7	308110	907780	49456	52.92	58190	546243	2651	27887	43158	4890.27	0.763718	70	6895	2840	55	3544	17.1213	14.6469	31	4164	71293	105	4545	66570
20	21	59	Ziliujing District	Sichuan Province	2010	35.2	4021	48630	63190	80.2838	2610	25510	217	3445	1715	724.716	0.739886	30	3039	1228	10	716	16.9175	16.9726	19	1164	19692	14	1239	21029
20	21	59	Ziliujing District	Sichuan Province	2011	35.3	5037	65390	65984	80.17	2630	26850	238	3534	12559	760.623	0.678435	44	3198	1191	13	1225	17.5395	14.0462	18	1140	19995	17	1515	21280
20	21	59	Ziliujing District	Sichuan Province	2012	35.6	6053	82150	68778	80.0562	6803	27102	563	11777	5003	761.292	0.796978	30	2690	1215	17	2520	17.7508	14.702	14	662	11751	14	651	9571
20	21	59	Ziliujing District	Sichuan Province	2013	36.2	7265	93830	71572	80.1105	2490	27510	285	3380	1866	759.945	0.809745	30	2758	1328	18	2714	17.3124	15.004	19	1322	22887	15	1497	22461
20	21	59	Ziliujing District	Sichuan Province	2014	36.5	8215	126163	73369	80.5479	2520	27603	321	3280	1949	756.247	0.853737	30	2814	1452	18	2951	18.0805	13.8006	18	1342	24264	15	1590	21943
20	21	59	Ziliujing District	Sichuan Province	2015	41.05	9125	123094	74211	89.61	2580	27720	324	3259	2003	675.274	0.712775	30	2885	1521	18	3125	16.9495	13.2052	18	1506	25526	14	1628	21498
20	21	59	Ziliujing District	Sichuan Province	2016	41.09	10445	130260	77079	90.12	2580	27801	327.6	3255	2082	676.588	0.754776	30	2946	1638	18	3354	17.0332	13.5284	18	1567	26691	14	1622	21943
20	21	59	Ziliujing District	Sichuan Province	2017	48.72	64426	153321	69877	90.42	2690	29701	337.77	3245	2131	609.626	0.765423	30	3014	1741	18	3548	17.4045	14.1318	18	1597	27795	16	1647	23275
20	21	59	Ziliujing District	Sichuan Province	2018	50.6	73464	170943	65577	92.08	2690	29906	339.5	3002	2162	591.028	0.700445	30	3152	1885	18	4152	17.7759	14.4105	19	1633	29028	15	1715	24714
20	21	59	Ziliujing District	Sichuan Province	2019	41.09	67488	156802	67624	92.46	2580	27801	345	2897	2259	676.588	0.707348	30	3215	1925	18	4458	17.0332	13.5284	18	1567	26691	14	1622	21943
20	21	59	Ziliujing District	Sichuan Province	2020	48.2	69560	181010	74195	92.49	4100	30612.1	358	2712	2564	635.105	0.727569	30	2564	2025	18	4851	17.2125	14.5588	19	1774	30535	15	1736	25274
21	22	60	Gongjing District	Sichuan Province	2010	29.5	5878	64421	26049	35.2534	8680	100052	526	11051	4551	3391.59	0.748066	24	2231	502	16	2122	15.2412	14.8155	14	713	10867	14	683	10119
21	22	60	Gongjing District	Sichuan Province	2011	29.6	7348	70364	30418	35.1351	8680	109885	550.3	11433	4658	3712.33	0.674573	24	2378	549	14	1543	17.3811	12.0796	14	677	11767	17	829	10014
21	22	60	Gongjing District	Sichuan Province	2012	29.7	8818	76307	34787	35.0168	5807	102155	799	9368	10046	3439.56	0.725627	18	1338	417	19	1516	18.6906	16.3943	15	1128	21083	15	776	12722
21	22	60	Gongjing District	Sichuan Province	2013	29.7	10595	96689	39156	35.0168	7010	115850	575	12270	5337	3900.67	0.7265	19	2215	512	20	1562	17.6518	12.4969	14	672	11862	14	640	7998
21	22	60	Gongjing District	Sichuan Province	2014	29.7	12002	105746	42410	35.0168	7680	230488	575	12569	5545	7760.54	0.727826	18	2354	532	21	1585	18.2632	13.0498	16	703	12839	12	603	7869
21	22	60	Gongjing District	Sichuan Province	2015	26.46	12497	128903	45677	49.44	7680	104287	572	12743	5747	3941.31	0.73338	19	2455	545	22	1621	20.329	12.4876	15	687	13966	12	605	7555
21	22	60	Gongjing District	Sichuan Province	2016	28.84	13878	151019	47713	50.28	7680	106952	562.7	12568	5451	3708.46	0.780257	20	2651	556	22	1635	19.7826	12.4868	15	736	14560	12	604	7542
21	22	60	Gongjing District	Sichuan Province	2017	28.55	20113	174350	53962	50.55	9090	115430	572.15	12052	5946	4043.08	0.780612	21	2685	575	22	1655	19.0339	13.406	15	767	14599	12	601	8057
21	22	60	Gongjing District	Sichuan Province	2018	29.2	22932	182775	57275	52.16	9510	115714	572.04	11444	6128	3962.81	0.738103	22	2751	585	23	1685	19.1698	14.6248	15	748	14339	12	589	8614
21	22	60	Gongjing District	Sichuan Province	2019	28.84	24528	156630	48588	52.56	7680	106952	575	11283	6374	3708.46	0.750224	22	2850	596	23	1721	19.7826	12.4868	15	736	14560	12	604	7542
21	22	60	Gongjing District	Sichuan Province	2020	22.7	26979	163464	62059	54.94	9810	119998	578	10727	6575	5286.24	0.748779	23	3022	621	23	1762	16.5246	15.2065	15	772	12757	12	615	9352
22	23	61	Daan District	Sichuan Province	2010	45.9	19071	73136	30150	36.6812	9230	135214	734	9001	9077	2945.84	0.75575	19	1370	568	17	1000	17.2719	17.7506	75	1291	22298	15	862	15301
22	23	61	Daan District	Sichuan Province	2011	45.8	13506	94368	35265	37.3362	9250	145512	775.8	9077	9396	3177.12	0.666258	26	1541	562	17	1000	17.8797	16.0318	75	1205	21545	23	880	14108
22	23	61	Daan District	Sichuan Province	2012	45.8	7941	115600	40380	37.9913	8367	157854	677	15962	6348	3446.59	0.799329	15	735	210	23	2496	23.5103	15.2003	53	974	22899	15	739	11233
22	23	61	Daan District	Sichuan Province	2013	45.9	9537	126973	45495	38.3442	6010	175121	812	9667	10264	3815.27	0.78008	25	1351	565	23	2512	18.9828	15.8083	72	1102	20919	15	746	11793
22	23	61	Daan District	Sichuan Province	2014	45.8	10815	131573	48463	38.2096	6300	195163	812	9976	10670	4261.2	0.83554	25	1385	564	23	2555	19.7205	15.7025	72	1066	21022	14	716	11243
22	23	61	Daan District	Sichuan Province	2015	37.9	12442	169212	51584	49.62	6630	104541	814	10205	11157	2758.34	0.706591	25	1421	555	23	2567	20.3915	15.733	15	1037	21146	14	693	10903
22	23	61	Daan District	Sichuan Province	2016	37.82	14271	160504	55421	50.54	6630	107198	777.8	10249	11248	2834.43	0.76655	25	1451	585	24	2681	20.7346	15.8358	15	1006	20859	14	682	10800
22	23	61	Daan District	Sichuan Province	2017	43.38	36277	179389	52445	50.82	6810	110102	810.2	10100	11316	2538.08	0.775484	25	1485	542	25	2711	20.7259	15.6273	15	974	20187	13	695	10861
22	23	61	Daan District	Sichuan Province	2018	43	42819	194044	52434	52.57	6810	110640	815.59	9889	11399	2573.02	0.719638	26	1545	567	25	2756	18.5187	15.7804	16	1041	19278	13	733	11567
22	23	61	Daan District	Sichuan Province	2019	37.82	43006	176951	39734	53.22	6630	107198	825	9741	11866	2834.43	0.715273	26	1585	565	25	2781	20.7346	15.8358	15	1006	20859	14	682	10800
22	23	61	Daan District	Sichuan Province	2020	29.2	44974	199720	56587	53.42	6957	112239	834	9259	11939	3843.79	0.736331	27	1685	575	26	2825	15.544	15.05	12	1092	16974	13	820	12341
23	24	62	Yantan District	Sichuan Province	2010	38.8	6480	49326	18940	21.9202	10600	121220	536	15215	6016	3124.23	0.781635	15	633	218	15	2113	24.0844	16.7697	67	924	22254	15	760	12745
23	24	62	Yantan District	Sichuan Province	2011	39.1	8103	75114	24580	22.7621	10600	135400	601.5	15426	4270	3462.92	0.695195	18	730	227	15	2241	24.7481	14.4156	67	905	22397	16	818	11792
23	24	62	Yantan District	Sichuan Province	2012	39.4	9726	100902	30220	23.6041	33083	148500	1648	23396	9872	3769.04	0.611344	38	2342	586	31	3185	16.044	14.948	55	1704	27339	29	1769	26443
23	24	62	Yantan District	Sichuan Province	2013	39.5	12661	125197	35860	23.7975	8590	153300	704	16406	6820	3881.01	0.667481	38	2451	621	32	3521	21.3713	16.8064	12	905	19341	12	563	9462
23	24	62	Yantan District	Sichuan Province	2014	39.3	15596	132801	38624	24.4275	10720	163100	732	11190	5109	4150.13	0.613238	38	2555	635	33	3612	17.7367	16.0169	12	1105	19599	12	590	9450
23	24	62	Yantan District	Sichuan Province	2015	20.04	17468	157336	41253	38.91	12360	68854	1838	11141	5246	3435.83	0.723709	38	2598	685	33	3714	14.13	12.8213	16	1046	14780	7	778	9975
23	24	62	Yantan District	Sichuan Province	2016	31.48	19490	155008	43402	40.2	12360	172084	708.3	19123	7861	5466.45	0.769929	38	2645	721	33	3851	20.1136	16.3478	12	1021	20536	12	578	9449
23	24	62	Yantan District	Sichuan Province	2017	34.9	31668	164218	50260	40.46	10240	163898	761.66	16948	7994	4696.23	0.783006	38	2684	728	33	3951	19.8779	16.3231	12	1040	20673	13	616	10055
23	24	62	Yantan District	Sichuan Province	2018	38.8	39303	196993	48920	42.16	10320	163953	761.73	16837	8166	4225.59	0.729169	38	2715	815	33	4051	19.0076	16.8997	12	1046	19882	13	638	10782
23	24	62	Yantan District	Sichuan Province	2019	31.48	40695	167997	56970	42.54	12360	172084	782	16514	8091	5466.45	0.716639	38	2841	835	33	4112	20.1136	16.3478	12	1021	20536	12	578	9449
23	24	62	Yantan District	Sichuan Province	2020	29.7	42513	188286	72844	47.91	10380	165809	788	16300	7462	5582.81	0.74415	38	3105	925	33	4258	17.1164	16.8336	12	1125	19256	14	697	11733
24	25	63	Rong County	Sichuan Province	2010	69.6	30526	148884	19051	24.569	28680	234400	1631	22871	9448	3367.82	0.748895	32	1488	500	29	2875	14.9005	16.7167	54	1779	26508	30	1885	31511
24	25	63	Rong County	Sichuan Province	2011	69.6	38266	187445	21726	26.5805	29350	310250	1636.4	23141	9622	4457.61	0.688415	34	1659	560	30	3375	15.2503	11.8703	55	1734	26444	32	2428	28821
24	25	63	Rong County	Sichuan Province	2012	69.6	46006	226006	24401	28.592	30260	350210	2265	25561	7920	5031.75	0.793238	36	2368	757	38	2687	25.0687	19.2706	194	2708	67886	47	2635	50778
24	25	63	Rong County	Sichuan Province	2013	69.4	53369	247016	27076	28.6744	33560	407020	1687	23452	10059	5864.84	0.814166	36	2630	825	29	4462	16.9329	13.1543	27	1654	28007	29	1743	22928
24	25	63	Rong County	Sichuan Province	2014	69.2	48677	247016	29355	28.7572	34590	407640	1719	23661	10152	5890.75	0.861859	36	3004	895	29	4671	17.7251	12.9699	25	1670	29601	29	1595	20687
24	25	63	Rong County	Sichuan Province	2015	59.12	55576	301721	31504	36.56	35050	422462	1734	23314	10389	7145.84	0.791972	36	3125	925	29	3540	18.3572	11.9389	26	1688	30987	29	1653	19735
24	25	63	Rong County	Sichuan Province	2016	59.38	57688	338333	34030	37.63	35050	431235	1679	23457	11403	7262.29	0.791079	36	3222	947	29	2705	17.8921	12.4092	25	1752	31347	28	1608	19954
24	25	63	Rong County	Sichuan Province	2017	57.2	60372	426383	33486	38.02	38310	419369	1743.67	22343	12326	7331.62	0.788616	36	3345	985	29	3540	17.3195	12.8382	25	1781	30846	28	1644	21106
24	25	63	Rong County	Sichuan Province	2018	54	58530	337931	37589	39.02	39000	422407	1737.88	22104	12695	7822.35	0.780165	36	3255	1058	34	3709	17.093	12.9771	25	1753	29964	28	1749	22697
24	25	63	Rong County	Sichuan Province	2019	59.38	62654	328279	40284	40.22	35050	431235	1821	21882	13278	7262.29	0.77939	36	3222	1135	29	2705	17.8921	12.4092	25	1752	31347	28	1608	19954
24	25	63	Rong County	Sichuan Province	2020	46.9	65714	377421	48632	43.66	39730	430358	1855	18385	15517	9176.08	0.768879	36	3325	1247	29	2605	14.9501	14.454	26	1744	26073	27	1729	24991
25	26	64	Fushun County	Sichuan Province	2010	107	38629	205268	15486	22.718	20440	139100	2204	23830	6820	1300	0.788658	38	1852	745	38	2587	28.5997	19.1352	206	2423	69297	47	2832	54191
25	26	64	Fushun County	Sichuan Province	2011	107.7	45568	231968	18069	23.3055	20540	145521	2211.2	24298	7071	1351.17	0.711542	39	2062	787	37	2330	26.4745	16.1266	196	2573	68119	49	3223	51976
25	26	64	Fushun County	Sichuan Province	2012	108.4	52507	258668	20652	23.893	25120	264521	2245	254214	7551	2440.23	0.811526	35	2245	798	37	3754	26.4491	15.9845	185	2554	67551	54	3100	49552
25	26	64	Fushun County	Sichuan Province	2013	109	60966	287466	23235	24.0367	30660	470121	2298	26728	8558	4313.04	0.797557	35	2487	805	39	4547	25.6313	16.7937	100	2590	66385	57	2870	48198
25	26	64	Fushun County	Sichuan Province	2014	109.5	59692	312977	24928	24.1096	30670	77671	2298	28038	9354	709.324	0.845243	36	2554	825	28	3245	25.2488	16.703	84	2617	66076	57	2875	48021
25	26	64	Fushun County	Sichuan Province	2015	83.01	65139	400257	26744	37.2	31050	500037	2316	29255	10037	6023.82	0.735013	36	2755	845	28	4551	23.9402	16.6395	85	2759	66051	56	2849	47406
25	26	64	Fushun County	Sichuan Province	2016	79.47	71567	380166	29858	39.01	31050	500246	2246.7	27090	11041	6294.78	0.781487	37	3222	855	28	5976	21.4967	16.9424	34	3046	65479	56	2828	47913
25	26	64	Fushun County	Sichuan Province	2017	77.39	85191	468987	34191	40.51	31580	539133	2313.29	26964	12642	6966.45	0.795859	38	3222	868	28	5645	19.3118	16.4397	34	3281	63362	56	2968	48793
25	26	64	Fushun County	Sichuan Province	2018	76.4	106011	524192	39087	41.56	31850	540879	2325.68	26867	14246	7079.57	0.770918	38	3225	878	32	5269	17.7258	15.0054	34	3414	60516	58	3356	50358
25	26	64	Fushun County	Sichuan Province	2019	79.47	108419	474947	43249	43.42	31050	500246	2456	26517	14872	6294.78	0.769068	39	3222	899	28	5976	21.4967	16.9424	34	3046	65479	56	2828	47913
25	26	64	Fushun County	Sichuan Province	2020	72.2	112312	504897	46649	42.32	31850	548974	2545	24811	16210	7603.51	0.768067	39	3544	905	28	6125	16.8129	13.8024	29	3330	55987	58	3675	50724
26	27	65	East District	Sichuan Province	2010	31.6	48823	87866	74197	96.2187	500	195	205	235	2868	6.17089	0.59191	10	3307	1766	2	365	21.2815	12.8745	14	1158	24644	20	1578	20316
26	27	65	East District	Sichuan Province	2011	31.6	62610	104029	78288	96.8354	200	128	205	220	2934	4.05063	0.581503	11	3569	1211	2	380	21.4956	12.9854	13	1126	24204	20	1580	20517
26	27	65	East District	Sichuan Province	2012	31.4	76397	120192	82379	97.4522	193	568	205	230	2950	18.0892	0.79052	12	3776	1238	2	380	20.3087	13.5231	13	1137	23091	21	1579	21353
26	27	65	East District	Sichuan Province	2013	31.2	74040	138700	86470	97.4359	190	154	204.6	254	2980	4.9359	0.796226	12	3754	1324	2	410	18.7208	15.5736	13	1189	22259	20	1576	24544
26	27	65	East District	Sichuan Province	2014	30.8	75362	144748	93581	97.4026	190	951	205	240	2870	30.8766	0.81967	12	3789	1425	2	425	17.8135	13.281	21	1228	21875	19	1655	21980
26	27	65	East District	Sichuan Province	2015	38.3	72894	134843	98572	98.83	190	918	205	230	2740	23.9687	0.646438	12	3841	1498	2	435	17.9031	13.298	14	1208	21627	20	1671	22221
26	27	65	East District	Sichuan Province	2016	38.3	75031	147946	107581	98.93	190	958	204.65	227	2728	25.0131	0.633745	12	3889	1535	2	445	16.8525	13.0636	12	1234	20796	21	1699	22195
26	27	65	East District	Sichuan Province	2017	38.38	78812	172412	120547	98.98	330	779.5	206.5	225	2730	20.3101	0.647193	12	3954	1621	2	485	16.4959	12.9972	10	1234	20356	20	1775	23070
26	27	65	East District	Sichuan Province	2018	38.4	89920	170879	124312	99.09	330	781	206.11	210	2722	20.3385	0.645742	12	4125	1725	2	497	16.7653	12.7112	10	1227	20571	20	1835	23325
26	27	65	East District	Sichuan Province	2019	38.3	69028	159712	115486	99.1	190	958	215	205	2850	25.0131	0.679026	12	4256	1852	2	521	16.8525	13.0636	12	1234	20796	21	1699	22195
26	27	65	East District	Sichuan Province	2020	41.1	73042	183778	108632	99	330	829.646	225	198	2890	20.186	0.62175	12	4351	1955	2	564	17.0864	12.1251	9	1192	20367	20	1871	22686
27	28	66	West District	Sichuan Province	2010	15.3	21326	51776	40155	93.4664	600	2251	137	169	440	147.124	0.643682	5	1101	596	1	20	19.9393	15.6563	8	626	12482	9	707	11069
27	28	66	West District	Sichuan Province	2011	15.1	21237	61414	46292	93.3775	600	2351	138	189	827	155.695	0.598764	5	930	348	1	24	19.5885	14.9059	8	610	11949	9	733	10926
27	28	66	West District	Sichuan Province	2012	14.9	21148	71052	52429	93.2886	560	2448	138	202	472	164.295	0.681227	5	1047	350	1	24	18.5724	14.3428	8	601	11162	9	773	11087
27	28	66	West District	Sichuan Province	2013	14.6	14825	82649	58566	93.8356	500	2510	138.47	200	485	171.918	0.727685	5	1055	385	1	25	16.4521	16.2751	7	606	9970	10	956	15559
27	28	66	West District	Sichuan Province	2014	14.4	14153	75325	66421	93.0556	500	2620	138	208	476	181.944	0.696191	5	1095	415	1	26	12.9537	11.6576	13	713	9236	4	961	11203
27	28	66	West District	Sichuan Province	2015	14.96	13871	82902	70440	96.72	500	2622	139	226	482	175.267	0.709215	5	1150	428	1	26	13.9933	10.9523	6	601	8410	10	986	10799
27	28	66	West District	Sichuan Province	2016	14.88	15552	86756	77617	96.77	500	2631	138.57	227	489	176.815	0.704546	5	1275	446	1	26	12.548	13.4517	7	604	7579	9	786	10573
27	28	66	West District	Sichuan Province	2017	14.61	14550	92879	88113	96.85	580	1944.5	149.4	225	490	133.094	0.709308	5	1335	471	1	26	11.7419	12.3708	7	589	6916	9	871	10775
27	28	66	West District	Sichuan Province	2018	14.3	16419	94300	91080	97.13	600	2041	149.4	225	494	142.727	0.71049	5	1425	495	1	27	11.8312	10.7128	7	557	6590	6	484	5185
27	28	66	West District	Sichuan Province	2019	14.88	17592	76092	58571	97.26	580	2631	151	223	496	176.815	0.73141	5	1575	525	1	27	12.548	13.4517	7	604	7579	9	786	10573
27	28	66	West District	Sichuan Province	2020	12.9	18510	90608	63776	95.15	600	1994.07	152	207	510	154.579	0.680666	5	1625	535	1	28	10.7026	10.5253	5	548	5865	6	455	4789
28	29	67	Renhe District	Sichuan Province	2010	22	50060	103334	45059	40.4639	8760	60255	1008	8176	4240	2738.86	0.693792	18	1194	381	13	465	16.008	16.5103	14	1120	17929	12	874	14430
28	29	67	Renhe District	Sichuan Province	2011	22.3	61474	122486	51458	40.8072	8990	61020	1010	8046	4519	2736.32	0.664076	18	1462	287	13	530	15.8027	16.0769	14	1100	17383	12	897	14421
28	29	67	Renhe District	Sichuan Province	2012	22.6	72888	141638	57857	41.1504	7263	62414	959	8131	4718	2761.68	0.76416	18	1587	273	13	750	14.7967	14.9047	15	1107	16380	11	923	13757
28	29	67	Renhe District	Sichuan Province	2013	22.9	60974	140757	64256	41.4847	7490	63202	957.91	8806	4869	2759.91	0.785781	18	1681	285	13	780	14.5903	16.1755	15	1069	15597	13	1214	19637
28	29	67	Renhe District	Sichuan Province	2014	23.1	66985	147275	68251	41.9913	8580	64050	957	9200	4691	2772.73	0.822297	18	1741	315	13	795	14.637	10.6242	15	1033	15120	13	1224	13004
28	29	67	Renhe District	Sichuan Province	2015	27.09	65147	142774	73257	46.99	9930	65367	956	9484	4868	2412.96	0.735086	18	1784	328	13	851	14.2798	10.2126	15	1022	14594	11	1223	12490
28	29	67	Renhe District	Sichuan Province	2016	27.11	73365	158135	80326	48	9930	66106	960.16	9019	4994	2438.44	0.758904	18	1841	345	13	875	13.9082	12.6663	15	1002	13936	11	941	11919
28	29	67	Renhe District	Sichuan Province	2017	27.34	86181	165529	91966	49.05	10760	42451.1	989.12	8907	5084	1552.71	0.762969	18	1922	368	13	893	13.4442	12.6448	15	995	13377	11	839	10609
28	29	67	Renhe District	Sichuan Province	2018	27.6	90762	159953	93054	49.38	10810	42610	1024.47	8802	5158	1543.84	0.759603	18	2011	391	13	921	13.3404	12.7099	14	984	13127	13	1196	15201
28	29	67	Renhe District	Sichuan Province	2019	27.11	95216	178377	80220	51.28	9930	66106	1025	8699	5192	2438.44	0.776879	18	2025	428	13	935	13.9082	12.6663	15	1002	13936	11	941	11919
28	29	67	Renhe District	Sichuan Province	2020	26.6	104932	225088	85600	58.6	10810	43968.8	1085	8600	5220	1652.96	0.72964	18	2049	528	13	948	13.2074	11.1002	14	950	12547	13	1227	13620
29	30	68	Miyi County	Sichuan Province	2010	21.6	48346	107828	31099	14.2893	11620	85200	1465	11086	4684	3944.44	0.772556	14	531	317	9	884	16.7827	14.1809	11	1155	19384	12	890	12621
29	30	68	Miyi County	Sichuan Province	2011	21.8	62557	132968	37153	14.6789	11630	83200	1465	8359	5418	3816.51	0.779889	14	637	243	9	884	16.0865	13.758	11	1133	18226	12	938	12905
29	30	68	Miyi County	Sichuan Province	2012	21.9	76768	158108	43207	15.0685	12600	81500	1431	8414	5646	3721.46	0.812059	16	750	258	9	882	15.0705	13.1075	11	1120	16879	12	977	12806
29	30	68	Miyi County	Sichuan Province	2013	22.2	82053	182518	49261	15.3153	13300	79919	1430.64	7997	6127	3599.95	0.824784	15	852	312	9	952	14.2385	14.1752	13	1111	15819	10	1039	14728
29	30	68	Miyi County	Sichuan Province	2014	22.3	119351	188378	54596	15.2466	13600	83147	1427	8422	6314	3728.57	0.862831	15	863	349	9	931	13.628	12.6145	14	1113	15168	7	965	12173
29	30	68	Miyi County	Sichuan Province	2015	22.86	82136	154513	57878	39.68	13800	86766	1428	7936	6684	3795.54	0.808263	15	869	385	10	985	13.6035	11.1886	14	1082	14719	6	1018	11390
29	30	68	Miyi County	Sichuan Province	2016	23.26	88071	165179	62919	41.1	13800	90330	1428.51	8113	7141	3883.49	0.824172	15	870	421	11	1052	13.1818	11.1637	14	1089	14355	6	965	10773
29	30	68	Miyi County	Sichuan Province	2017	23.29	92963	180278	69551	42.68	14060	110770	1430.64	8007	7740	4756.1	0.825999	15	875	459	10	1052	12.5254	11.1246	13	1121	14041	6	947	10535
29	30	68	Miyi County	Sichuan Province	2018	23.3	100017	181540	71074	44.7	14090	111206	1395.16	7726	8292	4772.79	0.825098	15	875	481	8	1052	13.0009	11.0561	13	1079	14028	6	892	9862
29	30	68	Miyi County	Sichuan Province	2019	23.26	106028	213366	64150	46.2	13800	90330	1405	5771	8781	3883.49	0.837224	15	870	548	11	1052	13.1818	11.1637	14	1089	14355	6	965	10773
29	30	68	Miyi County	Sichuan Province	2020	22.7	112532	250285	68584	44	18980	115223	1455	4289	9349	5075.88	0.807962	15	895	621	10	1125	14.1495	10.3656	13	1030	14574	9	960	9951
30	31	69	Yanbian County	Sichuan Province	2010	20.8	48704	99098	47919	14.4901	7300	72600	1767	10808	3254	3490.38	0.754998	19	611	279	12	1054	18.0098	17.6794	17	1118	20135	7	630	11138
30	31	69	Yanbian County	Sichuan Province	2011	20.9	61165	125494	48200	14.3541	7470	71050	1781	11423	9138	3399.52	0.773699	20	651	211	11	1182	16.6962	17.923	16	1106	18466	7	662	11865
30	31	69	Yanbian County	Sichuan Province	2012	21.1	73626	151890	48481	14.218	9247	68500	1786	11285	4800	3246.45	0.600266	20	794	203	11	1184	15.5099	15.612	16	1116	17309	7	768	11990
30	31	69	Yanbian County	Sichuan Province	2013	21.1	57910	141716	48762	13.7441	9920	67003	1785.86	11251	4976	3175.5	0.663564	20	903	215	11	1279	14.8926	15.6901	16	1080	16084	7	755	11846
30	31	69	Yanbian County	Sichuan Province	2014	21.3	70662	164704	52076	14.0845	21620	67516	1827	43151	10968	3169.77	0.623445	20	931	245	10	913	14.7839	15.0278	17	1032	15257	7	719	10805
30	31	69	Yanbian County	Sichuan Province	2015	45.1	46180	136462	55808	28.29	22060	68500	2399.77	43358	10979	1518.85	0.809296	20	884	283	10	1052	11.915	8.52536	50	1588	18921	21	1656	14118
30	31	69	Yanbian County	Sichuan Province	2016	20.01	48822	142616	61942	29.34	22060	69084	1843.52	11066	5530	3452.47	0.818462	20	832	328	10	1184	13.2371	12.2151	16	1088	14402	7	767	9369
30	31	69	Yanbian County	Sichuan Province	2017	19.99	51488	155346	69884	30.42	13890	98214.6	1843.52	11325	6367	4913.19	0.816472	20	854	355	10	1195	12.9235	11.4042	16	1085	14022	7	757	8633
30	31	69	Yanbian County	Sichuan Province	2018	20	60019	158181	71684	31.37	14150	97373	1841.7	11055	6894	4868.65	0.820707	20	856	394	8	1184	13.0326	11.3737	16	1044	13606	7	744	8462
30	31	69	Yanbian County	Sichuan Province	2019	20.01	70045	174911	61747	32.33	22060	69084	1895	10724	6641	3452.47	0.832326	20	832	432	10	1184	13.2371	12.2151	16	1088	14402	7	767	9369
30	31	69	Yanbian County	Sichuan Province	2020	17.9	76243	210688	71271	32.12	14150	96485.4	1954	8032	7411	5390.24	0.799518	20	845	485	12	1252	12.8902	11.0314	12	993	12800	7	732	8075
31	32	70	Jiangyang District	Sichuan Province	2010	63.9	63840	148033	39533	42.6678	12900	192502	760	14363	9453	3012.55	0.779647	26	4095	1266	16	1317	26.5895	17.3417	17	1766	46957	29	2262	39227
31	32	70	Jiangyang District	Sichuan Province	2011	64.1	87916	198721	44325	43.2137	13200	195752	864	14212	10538	3053.85	0.669832	28	4463	1389	16	1565	27.1907	17.8395	17	1830	49759	29	2312	41245
31	32	70	Jiangyang District	Sichuan Province	2012	64.9	111992	249409	49117	43.7596	8293	198852	849	14046	10794	3063.98	0.66845	28	5606	1745	16	1728	25.6458	17.2741	18	1948	49958	30	2393	41337
31	32	70	Jiangyang District	Sichuan Province	2013	65.6	130215	277521	53909	78.3537	8860	192520	878	14150	11282	2934.76	0.690903	28	5750	1851	16	1850	24.9818	16.1357	18	2030	50713	30	2512	40533
31	32	70	Jiangyang District	Sichuan Province	2014	66	165988	316699	58986	78.7879	9530	205602	918	14284	11691	3115.18	0.671972	28	5860	1950	16	1998	25.4808	15.8407	22	2030	51726	30	2562	40584
31	32	70	Jiangyang District	Sichuan Province	2015	60.7	182223	345488	66235	73.5827	10210	208304	918	14430	8740	3431.7	0.67339	28	5920	2010	16	2052	21.8453	15.7204	22	2353	51402	30	2611	41046
31	32	70	Jiangyang District	Sichuan Province	2016	61.12	208933	418088	70648	74.23	10210	212451	994	13957	9035	3475.97	0.718885	28	6001	2045	16	2150	19.6389	15.9448	21	2537	49824	30	2592	41329
31	32	70	Jiangyang District	Sichuan Province	2017	61.65	232358	454696	76207	75.02	11060	204510	1019	13857	9312	3317.28	0.729269	28	6120	2095	16	2234	19.2878	12.0172	24	2453	47313	29	3607	43346
31	32	70	Jiangyang District	Sichuan Province	2018	62	239596	510424	80968	75.84	11160	204180	1025	13850	9803	3293.23	0.71644	28	6248	2145	16	2420	17.631	15.1954	23	2629	46352	30	3070	46650
31	32	70	Jiangyang District	Sichuan Province	2019	61.12	252297	547253	96118	76.78	10210	212451	1120	11597	10758	3475.97	0.717265	28	6350	2230	16	2561	19.6389	15.9448	21	2537	49824	30	2592	41329
31	32	70	Jiangyang District	Sichuan Province	2020	76.1	262981	558561	82236	75.95	11620	203987	1125	11589	11289	2680.51	0.718068	28	6480	2258	17	2610	28.3936	15.5674	22	1621	46026	29	3169	49333
32	33	71	Naxi District	Sichuan Province	2010	48.2	41148	118744	17060	20.0376	11840	200010	1119	9615	3715	4149.59	0.807856	15	974	306	13	855	19.7071	15.7836	13	1509	29738	14	1308	20645
32	33	71	Naxi District	Sichuan Province	2011	48.2	43088	154456	19145	19.7095	12170	200850	1158	9665	4562	4167.01	0.758425	15	1159	327	13	930	20.0183	15.194	13	1529	30608	14	1340	20360
32	33	71	Naxi District	Sichuan Province	2012	48.5	45028	190168	21230	19.3814	12403	201850	1210	9640	5063	4161.86	0.785375	15	1512	309	13	985	21.6824	15.2487	13	1546	33521	14	1339	20418
32	33	71	Naxi District	Sichuan Province	2013	48.2	64018	197966	23315	49.5851	13700	209520	1232	9638	5523	4346.89	0.775402	15	1545	352	13	998	22.2743	14.9294	14	1513	33701	14	1303	19453
32	33	71	Naxi District	Sichuan Province	2014	47.8	71801	219766	25735	49.5816	14100	210293	1240	9676	6106	4399.44	0.80516	15	1568	381	13	1045	21.5855	14.8874	15	1614	34839	12	1314	19562
32	33	71	Naxi District	Sichuan Province	2015	46.11	82321	246262	26964	67.4253	14500	216237	1240	9652	6606	4689.59	0.803672	15	1621	415	13	1153	21.5282	15.0808	15	1649	35500	14	1312	19786
32	33	71	Naxi District	Sichuan Province	2016	46.41	100563	300038	29256	68.31	14500	217088	1243	9618	7209	4677.61	0.808906	15	1665	465	13	1247	20.3613	15.2612	15	1691	34431	14	1367	20862
32	33	71	Naxi District	Sichuan Province	2017	46.83	110129	282216	31104	68.95	15790	283002	1249	9602	7712	6043.18	0.833814	15	1724	495	13	1354	19.2451	15.7815	15	1673	32197	14	1428	22536
32	33	71	Naxi District	Sichuan Province	2018	46.9	107555	287024	32600	69.84	15790	282209	1249	9565	8097	6017.25	0.832748	15	1785	536	13	1458	18.259	16.5354	16	1606	29324	14	1485	24555
32	33	71	Naxi District	Sichuan Province	2019	46.41	111583	295050	40736	70.48	14500	217088	1310	9215	8403	4677.61	0.81695	15	1852	628	13	1521	20.3613	15.2612	15	1691	34431	14	1367	20862
32	33	71	Naxi District	Sichuan Province	2020	35.5	115417	297016	54648	47.79	15790	282446	1310	8904	8556	7956.23	0.806307	15	1895	751	13	1632	15.3475	11.5978	18	1577	24203	13	1544	17907
33	34	72	Longmatan District	Sichuan Province	2010	34.5	34803	86493	32582	41.054	7130	71500	675	6062	3441	2072.46	0.763834	18	658	260	12	745	20.7346	15.788	10	1089	22580	17	1104	17430
33	34	72	Longmatan District	Sichuan Province	2011	34.9	54201	123880	37008	41.8338	7350	72150	686	6128	3685	2067.34	0.667185	18	783	278	12	776	22.3557	15.8822	10	1102	24636	17	1095	17391
33	34	72	Longmatan District	Sichuan Province	2012	35.2	73599	161267	41434	42.6136	7187	72510	713	6201	3962	2059.94	0.701648	19	1039	352	12	810	22.3536	14.4353	11	1137	25416	16	1105	15951
33	34	72	Longmatan District	Sichuan Province	2013	35.7	92779	195360	45860	79.8319	7280	72950	691	6293	4259	2043.42	0.738844	19	1145	428	12	854	22.1072	13.825	11	1203	26595	17	1137	15719
33	34	72	Longmatan District	Sichuan Province	2014	36.1	109342	204034	50811	81.4404	7650	73593	721	6389	4570	2038.59	0.702808	19	1201	495	12	864	21.9552	13.7682	11	1250	27444	18	1156	15916
33	34	72	Longmatan District	Sichuan Province	2015	35.97	124392	224198	53027	76.6526	8100	76689	721	6517	5278	2132.03	0.650225	19	1243	535	12	875	20.2091	14.2738	12	1411	28515	17	1154	16472
33	34	72	Longmatan District	Sichuan Province	2016	37.33	134797	267288	56865	77.23	8100	78947	743	6503	5376	2114.84	0.706908	19	1295	628	12	899	19.1551	15.5004	12	1496	28656	17	1163	18027
33	34	72	Longmatan District	Sichuan Province	2017	38.24	152901	246168	60311	77.91	8440	68280.3	751	6483	5462	1785.57	0.703257	19	1345	714	12	925	19.3435	16.9901	12	1470	28435	18	1218	20694
33	34	72	Longmatan District	Sichuan Province	2018	38.5	159768	319927	63938	78.53	8440	68246	718.9	6363	5610	1772.62	0.706995	19	1385	826	12	998	14.1635	14.7684	24	2000	28327	18	2673	39476
33	34	72	Longmatan District	Sichuan Province	2019	37.33	168008	337868	91227	79.05	8100	78947	720	6261	5771	2114.84	0.709402	19	1405	902	12	1025	19.1551	15.5004	12	1496	28656	17	1163	18027
33	34	72	Longmatan District	Sichuan Province	2020	48	173906	449673	77797	79.31	8440	68529.3	721	6105	3521	1427.69	0.704961	19	1445	951	12	1258	19.6651	16.0026	13	1475	29006	20	1554	24868
34	35	73	Lu County	Sichuan Province	2010	108.6	48092	205592	19082	9.65961	29400	536000	2131	29418	14493	4935.54	0.787527	39	1889	560	39	3748	23.3296	19.0743	19	2876	67096	52	3566	68019
34	35	73	Lu County	Sichuan Province	2011	108.7	61314	244950	21185	9.65961	31560	521400	2585	30058	16763	4796.69	0.709541	40	2033	592	38	4167	25.6737	18.4045	18	2795	71758	55	3617	66569
34	35	73	Lu County	Sichuan Province	2012	108.7	74536	284308	23288	9.65961	32173	521950	2561	32186	19077	4801.75	0.74881	40	2982	629	38	4656	26.6305	16.9865	29	2866	76323	54	3629	61644
34	35	73	Lu County	Sichuan Province	2013	108.9	88000	321905	25391	11.8457	32580	522478	2603	35920	21068	4797.78	0.806733	40	3130	685	37	4933	23.4538	17.4509	31	3433	80517	54	3369	58792
34	35	73	Lu County	Sichuan Province	2014	108.5	100370	370749	27935	12.1659	33200	519805	2669	35822	22067	4790.83	0.775421	40	3082	725	37	5050	25.39	16.9119	37	3246	82416	55	3358	56790
34	35	73	Lu County	Sichuan Province	2015	86.62	115190	407676	29037	36.3842	34090	533052	2669	35832	23126	6153.91	0.723667	40	3450	815	37	5548	24.8879	16.8822	37	3344	83225	55	3456	58345
34	35	73	Lu County	Sichuan Province	2016	86.89	130904	438128	32310	38.16	34090	525108	2692	35642	24049	6043.37	0.781381	40	3994	936	37	5979	22.5056	17.6577	37	3550	79895	55	3474	61343
34	35	73	Lu County	Sichuan Province	2017	87.01	149002	529111	34554	39.71	39100	535845	2700	34707	24727	6158.43	0.780518	40	4210	1025	37	6102	20.3286	17.5674	36	3533	71821	55	3724	65421
34	35	73	Lu County	Sichuan Province	2018	87.2	151169	537610	35994	41.8	40540	536729	4827	33939	25265	6155.15	0.768308	40	4120	1158	37	5952	18.5685	16.9576	37	3458	64210	56	4103	69577
34	35	73	Lu County	Sichuan Province	2019	86.89	158849	523889	43954	43.3	34090	525108	4950	33035	26493	6043.37	0.785678	40	3994	1248	37	5979	22.5056	17.6577	37	3550	79895	55	3474	61343
34	35	73	Lu County	Sichuan Province	2020	76.4	165945	474562	51218	41.22	41270	542869	5001	31972	28112	7105.61	0.766978	40	4025	1352	37	6210	15.1776	16.3751	38	3323	50435	56	4385	71805
35	36	74	Hejiang County	Sichuan Province	2010	90.5	43235	169428	13200	13.6372	21150	469900	2086	11481	5961	5192.27	0.808295	40	2420	538	29	2881	27.817	21.09	89	2306	64146	26	2011	42412
35	36	74	Hejiang County	Sichuan Province	2011	90.4	48390	214215	15349	13.8274	23550	511901	2112	11580	6050	5662.62	0.760854	41	2560	642	29	3153	29.6767	22.4769	89	2363	70126	28	1967	44212
35	36	74	Hejiang County	Sichuan Province	2012	90.6	53545	259002	17498	14.0177	26507	511901	2129	11718	6322	5650.12	0.762537	41	3886	667	29	3431	30.3145	20.9834	90	2429	73634	25	1927	40435
35	36	74	Hejiang County	Sichuan Province	2013	91	68538	290061	19647	15.8242	27240	511901	2171	11718	12900	5625.29	0.759165	41	4050	688	30	3431	30.1594	18.4687	89	2490	75097	25	1933	35700
35	36	74	Hejiang County	Sichuan Province	2014	90.8	80932	323325	21875	15.7489	28430	511901	2186	11826	15282	5637.68	0.757334	41	3612	698	30	3965	29.9981	19.7303	101	2620	78595	25	1813	35771
35	36	74	Hejiang County	Sichuan Province	2015	70.87	88888	362068	22988	35.9938	29670	514607	2186	12565	15626	7261.28	0.807655	41	3655	705	30	4120	28.5266	19.3675	75	2816	80331	26	1940	37573
35	36	74	Hejiang County	Sichuan Province	2016	70.75	100067	395578	25146	37.62	29670	517340	2211	12729	16297	7312.23	0.818838	41	3655	715	30	4365	22.3672	18.8272	74	3499	78263	26	2147	40422
35	36	74	Hejiang County	Sichuan Province	2017	70.76	107676	403757	26832	39.22	29950	500626	2235	12694	19191	7074.98	0.829219	41	3655	725	31	4412	20.6221	16.4604	75	3482	71806	25	2856	47011
35	36	74	Hejiang County	Sichuan Province	2018	70.4	88053	421023	28416	41.11	29950	503639	4162	12720	20747	7153.96	0.821821	41	3655	735	32	4485	18.5225	21.4454	75	3485	64551	25	2456	52670
35	36	74	Hejiang County	Sichuan Province	2019	70.75	92569	437763	34492	42.79	29670	517340	4521	12282	21079	7312.23	0.82783	41	3655	745	30	4365	22.3672	18.8272	74	3499	78263	26	2147	40422
35	36	74	Hejiang County	Sichuan Province	2020	68.9	97339	458529	37041	41.84	29950	508894	4685	10427	25689	7385.98	0.807694	41	3755	785	31	4258	17.8094	16.0403	74	2923	52057	29	3796	60889
36	37	75	Xuyong County	Sichuan Province	2010	71.8	27818	121652	10347	15.5239	16770	295100	2841	17750	10301	4110.03	0.823753	27	1169	326	20	1200	24.3588	20.8216	66	2606	63479	38	1783	37125
36	37	75	Xuyong County	Sichuan Province	2011	71.8	31008	178066	11711	15.4596	18170	275100	2882	17701	5716	3831.48	0.771301	27	1331	377	21	1476	23.0756	21.9311	66	2764	63781	38	1699	37261
36	37	75	Xuyong County	Sichuan Province	2012	72.1	34198	234480	13075	15.3953	18730	254132	2997	18019	11356	3524.72	0.739709	32	1872	450	22	1556	22.6798	20.9688	66	2823	64025	38	1729	36255
36	37	75	Xuyong County	Sichuan Province	2013	73.1	43541	283395	14439	16.0055	19980	230785	3002	18638	12283	3157.11	0.776083	32	2190	521	24	1656	22.8138	20.0121	38	2804	63970	37	1742	34861
36	37	75	Xuyong County	Sichuan Province	2014	72.9	60138	321975	15938	16.1866	20740	233910	3092	18689	12351	3208.64	0.774212	32	2284	558	26	2305	22.6699	19.433	38	2814	63793	37	1792	34824
36	37	75	Xuyong County	Sichuan Province	2015	57.96	70120	400177	17311	31.219	21480	239813	3092	18690	12360	4137.56	0.858086	32	2307	621	27	3102	21.4143	19.1315	30	2974	63686	34	1855	35489
36	37	75	Xuyong County	Sichuan Province	2016	58.08	77211	410091	18844	32.59	21480	252016	3106	16990	13155	4339.12	0.850454	32	2317	684	29	3545	20.5036	18.9578	29	3022	61962	36	1943	36835
36	37	75	Xuyong County	Sichuan Province	2017	58.16	71049	427628	19849	34.16	24020	353822	3106	17007	13765	6083.59	0.859454	32	2345	725	30	3751	19.09	17.4034	30	3023	57709	35	2256	39262
36	37	75	Xuyong County	Sichuan Province	2018	58.2	76160	450178	21366	34.9	24020	355852	3170	16919	11540	6114.3	0.853415	32	2325	784	30	3561	19.4376	16.9507	30	2756	53570	35	2455	41614
36	37	75	Xuyong County	Sichuan Province	2019	58.08	81345	459308	23577	36.43	21480	252016	3170	16832	13294	4339.12	0.853775	32	2317	815	29	3545	20.5036	18.9578	29	3022	61962	36	1943	36835
36	37	75	Xuyong County	Sichuan Province	2020	55.3	86801	458799	26538	34.91	24400	358831	3125	16327	16547	6488.81	0.832456	32	2344	868	29	3785	17.5663	16.0632	28	2739	48114	37	2643	42455
37	38	76	Gulin County	Sichuan Province	2010	84.8	67837	195688	11981	10.0479	16480	257600	2551	14000	4711	3037.74	0.816296	30	1289	396	29	1700	31.6966	22.3782	69	2891	91635	41	2446	54737
37	38	76	Gulin County	Sichuan Province	2011	84.9	100108	261380	13413	10.1296	17280	245521	2609	14425	4827	2891.88	0.765889	35	1420	423	29	2200	25.8426	20.9616	69	3349	86547	41	2555	53557
37	38	76	Gulin County	Sichuan Province	2012	85.2	132379	327072	14845	10.2113	21417	232215	2629	14637	5034	2725.53	0.751846	35	1854	455	29	2639	21.2785	18.9348	69	3411	72581	41	2576	48776
37	38	76	Gulin County	Sichuan Province	2013	85.9	148550	373299	16277	11.0594	22700	223367	2684	14912	5336	2600.31	0.752688	35	2271	475	28	2354	20.1959	18.1002	69	3471	70100	41	2636	47712
37	38	76	Gulin County	Sichuan Province	2014	86.8	148692	378976	17713	11.0599	23750	324821	2690	14397	5106	3742.18	0.779531	35	2387	485	31	2764	17.5382	17.0417	88	3989	69960	42	2663	45382
37	38	76	Gulin County	Sichuan Province	2015	70.29	156536	415091	18167	27.0553	23820	239541	2690	14829	5617	3407.9	0.84643	35	2405	491	30	2850	20.8423	16.6616	69	3406	70989	41	2630	43820
37	38	76	Gulin County	Sichuan Province	2016	70.06	161526	462364	19965	28.47	23820	264823	2742	14917	6178	3779.95	0.85441	35	2400	502	29	2970	20.6638	16.0743	28	3471	71724	41	2679	43063
37	38	76	Gulin County	Sichuan Province	2017	69.07	163133	463658	21530	30.15	24920	346055	2743	14171	6363	5010.21	0.848715	35	2455	503	29	2970	20.0347	15.5977	31	3571	71544	40	2804	43736
37	38	76	Gulin County	Sichuan Province	2018	69.2	160544	550156	22824	32.44	24920	346146	3174	13803	7926	5002.11	0.83027	35	2495	552	29	2288	19.604	15.2417	31	3619	70947	41	2950	44963
37	38	76	Gulin County	Sichuan Province	2019	70.06	165008	544565	24933	34.38	23820	264823	3215	13728	7926	3779.95	0.847196	35	2400	534	29	2970	20.6638	16.0743	28	3471	71724	41	2679	43063
37	38	76	Gulin County	Sichuan Province	2020	65.2	169023	547629	27488	32.62	24920	350400	3352	13179	9586	5374.23	0.824491	35	2405	552	29	2980	18.4537	15.3771	36	3853	71102	40	3076	47300
38	39	77	Jingyang District	Sichuan Province	2010	66.2	132284	227713	44015	57.4203	20614	210002	785	18285	49382	3172.24	0.671705	38	4215	1373	15	888	15.6431	17.0841	39	2317	36245	29	2236	38200
38	39	77	Jingyang District	Sichuan Province	2011	67.6	154280	243364	47870	58.432	20660	210150	785.2	17498	50639	3108.73	0.692854	38	4356	2341	14	852	15.6181	16.2189	32	2260	35297	29	2266	36752
38	39	77	Jingyang District	Sichuan Province	2012	68.3	176276	259015	51725	59.4436	21210	210052	798.8	17089	52218	3075.43	0.777549	37	4451	2250	13	1549	15.3386	14.8541	31	2227	34159	28	2405	35724
38	39	77	Jingyang District	Sichuan Province	2013	68.8	182241	306667	55580	60.9012	21140	215210	798.8	16234	51332	3128.05	0.735697	37	4585	2354	14	1549	15.3443	14.2891	36	2210	33911	27	2456	35094
38	39	77	Jingyang District	Sichuan Province	2014	69.3	187810	312252	58838	62.3377	20480	218795	785.3	16872	51783	3157.22	0.798327	37	4651	2385	14	1652	15.7016	14.6383	36	2212	34732	27	2389	34971
38	39	77	Jingyang District	Sichuan Province	2015	74.7	175720	325133	61177	66.71	20820	225124	796.8	16886	50877	3013.71	0.71354	37	4751	2424	14	1685	15.0063	13.7244	35	2380	35715	27	2489	34160
38	39	77	Jingyang District	Sichuan Province	2016	74.8	198558	349034	66901	67.69	20820	225451	796.3	16720	51215	3014.05	0.733323	37	4851	2458	14	1721	15.3224	13.2778	36	2413	36973	26	2541	33739
38	39	77	Jingyang District	Sichuan Province	2017	75.5	201028	338432	74474	68.97	21020	233349	798.4	16308	53451	3090.72	0.728159	37	4985	2485	14	1755	16.0969	13.0113	37	2405	38713	26	2568	33413
38	39	77	Jingyang District	Sichuan Province	2018	76	137514	265257	83282	70.23	21020	232281	863.4	16265	54301	3056.33	0.702227	37	4485	2564	14	1765	16.5824	12.8549	37	2505	41539	27	2661	34207
38	39	77	Jingyang District	Sichuan Province	2019	74.8	140783	258368	89297	71.75	20820	225451	896	15785	54862	3014.05	0.722401	37	4895	2575	14	1795	15.3224	13.2778	36	2413	36973	26	2541	33739
38	39	77	Jingyang District	Sichuan Province	2020	82.8	148344	309514	85909	73.52	21020	233837	910	15515	54852	2824.12	0.714925	37	4995	2595	14	1854	16.1264	9.43106	33	2800	45154	24	3851	36319
39	40	78	Luojiang District	Sichuan Province	2010	24.8	19520	85621	15184	20.1639	14660	135600	569	19984	8261	5467.74	0.709821	62	2905	230	12	1455	15.6431	17.0841	39	2317	36245	29	2236	38200
39	40	78	Luojiang District	Sichuan Province	2011	143.2	21096	93971	17561	20.4819	42290	129850	569.4	85275	28959	906.774	0.738414	63	2909	1471	12	323	18.3369	15.9787	107	3526	64656	66	3613	57731
39	40	78	Luojiang District	Sichuan Province	2012	25	50959	357248	19938	20.8	42600	125570	628	85403	30990	5022.8	0.745312	65	3233	1561	12	1215	18.3863	15.3749	106	3471	63819	62	3521	54135
39	40	78	Luojiang District	Sichuan Province	2013	25.1	61401	411452	22315	23.1076	12820	124418	627.6	19710	11453	4956.89	0.782472	65	945	1685	12	1321	17.6973	14.1224	206	3409	60330	60	3480	49146
39	40	78	Luojiang District	Sichuan Province	2014	25.1	72424	411573	24788	23.1076	12820	122960	629.6	19870	13379	4898.8	0.7664	65	1078	1725	13	1498	13.9562	11.3734	22	685	9560	8	723	8223
39	40	78	Luojiang District	Sichuan Province	2015	22.1	77574	456170	26649	41.76	13030	126339	640.6	19881	13491	5716.7	0.734832	65	1045	1824	12	1552	15.6766	10.6957	22	640	10033	8	713	7626
39	40	78	Luojiang District	Sichuan Province	2016	22.2	87766	496453	28818	38.1	13030	127322	628	77000	47005	5735.23	0.758568	65	1053	1933	12	1206	16.5642	10.6322	22	631	10452	8	707	7517
39	40	78	Luojiang District	Sichuan Province	2017	22.3	35272	127883	31943	44.44	13340	131567	627.6	19832	13654	5899.88	0.775289	65	1074	2025	12	1365	17.6439	10.8254	22	615	10851	8	693	7502
39	40	78	Luojiang District	Sichuan Province	2018	22.8	40223	134350	56021	45.77	13340	129922	627.8	19748	13958	5698.33	0.736817	65	1065	2114	12	1254	18.1089	11.2333	22	606	10974	8	690	7751
39	40	78	Luojiang District	Sichuan Province	2019	22.2	42303	162065	61787	47.19	13030	127322	629	15510	16362	5735.23	0.742505	65	1053	2315	12	1206	16.5642	10.6322	22	631	10452	8	707	7517
39	40	78	Luojiang District	Sichuan Province	2020	20.9	48686	170028	70665	51.63	13340	133551	629	14867	16833	6389.99	0.746779	66	1025	2514	12	1364	16.4365	11.9605	17	646	10618	8	708	8468
40	41	79	Zhongjiang County	Sichuan Province	2010	143.1	50498	494114	27798	12.2113	42173	843000	2649	83765	23815	5890.99	0.715807	13	2429	825	11	1412	19.1318	17.538	224	3537	67669	70	3530	61909
40	41	79	Zhongjiang County	Sichuan Province	2011	24.9	36468	297516	29815	12.7793	14660	841000	2673.2	20099	22708	33775.1	0.750181	13	730	395	11	1375	12.4164	12.869	13	730	9064	12	733	9433
40	41	79	Zhongjiang County	Sichuan Province	2012	143.1	22438	100918	31832	13.3473	12173	795360	2766	19860	10626	5558.07	0.762291	13	798	421	13	1407	12.6879	12.8378	17	705	8945	8	709	9102
40	41	79	Zhongjiang County	Sichuan Province	2013	142.9	24033	104224	33849	14.4857	44570	767821	2762.4	81133	37999	5373.14	0.78488	13	3790	452	58	9300	13.5089	12.1683	22	672	9078	8	707	8603
40	41	79	Zhongjiang County	Sichuan Province	2014	142.9	25829	112530	36639	14.5556	46290	770807	2703.4	81065	39772	5394.03	0.822171	13	4010	481	60	9500	17.5353	13.6696	198	3544	62145	58	3347	45752
40	41	79	Zhongjiang County	Sichuan Province	2015	108.1	28541	131197	39721	37	48090	792011	2761.9	77600	41314	7326.65	0.771311	13	4251	532	56	8541	18.4909	13.4612	198	3528	65236	57	3257	43843
40	41	79	Zhongjiang County	Sichuan Province	2016	107.84	32505	135965	43869	43.2	48090	795978	2794	19878	13597	7381.1	0.783928	13	4554	568	56	7935	19.052	13.4331	196	3558	67787	57	3230	43389
40	41	79	Zhongjiang County	Sichuan Province	2017	107.61	100158	471122	50021	39.6	54020	810987	2811.4	72765	49023	7536.35	0.768395	14	4452	615	56	7425	18.9744	13.5087	191	3633	68934	57	3200	43228
40	41	79	Zhongjiang County	Sichuan Province	2018	107.7	106113	498142	36234	40.91	55340	812471	2846.3	69763	61118	7543.83	0.754383	14	4485	685	56	7758	18.8006	13.8354	182	3630	68246	55	3280	45380
40	41	79	Zhongjiang County	Sichuan Province	2019	107.84	107150	559580	35180	42.45	48090	795978	2851	67269	66201	7381.1	0.801875	15	4554	725	56	7935	19.052	13.4331	196	3558	67787	57	3230	43389
40	41	79	Zhongjiang County	Sichuan Province	2020	94.6	84502	579890	41014	41.49	55340	812401	2895	64323	68807	8587.75	0.768008	15	4684	795	56	8120	16.5216	13.3416	149	3731	61642	56	3741	49911
41	42	80	Guanghan City	Sichuan Province	2010	60.3	89399	192126	35031	34.6052	27560	321400	906	27384	45369	5330.02	0.686486	32	2044	1163	20	1875	14.3373	13.8617	50	1782	25549	29	1988	27557
41	42	80	Guanghan City	Sichuan Province	2011	60.5	102059	207113	38795	35.3719	27380	321100	1016.7	25536	48401	5307.44	0.695111	31	2257	1170	19	1963	14.1648	12.6204	21	1729	24491	27	1931	24370
41	42	80	Guanghan City	Sichuan Province	2012	60.6	114719	222100	42559	36.1386	25593	310594	1182.4	25582	49720	5125.31	0.735805	32	2429	1214	19	1920	14.2699	11.6629	20	1649	23531	27	1934	22556
41	42	80	Guanghan City	Sichuan Province	2013	60.7	130238	282997	46323	39.374	25500	310555	1182.4	25784	51212	5116.23	0.723374	33	2560	1232	19	1948	14.2485	11.3261	39	1642	23396	27	1880	21293
41	42	80	Guanghan City	Sichuan Province	2014	60.7	144294	293702	51237	40.0329	25310	108236	1204	25880	53519	1783.13	0.765094	33	2243	1248	20	2258	14.7921	10.8529	20	1616	23904	27	1856	20143
41	42	80	Guanghan City	Sichuan Province	2015	59.2	146266	341912	54533	50.02	25400	318732	1205.1	25717	55849	5383.99	0.717382	34	2544	1255	20	2155	15.1643	10.2359	39	1607	24369	27	1840	18834
41	42	80	Guanghan City	Sichuan Province	2016	59.6	165954	321508	59877	51.12	25400	319616	1208.7	25950	56958	5362.68	0.741688	34	2995	1285	20	1886	15.5592	9.84598	39	1595	24817	27	1818	17900
41	42	80	Guanghan City	Sichuan Province	2017	60.1	172339	356945	66849	52.3	25170	307686	1227.5	25663	57869	5119.57	0.719841	34	2995	1295	20	1955	15.8984	9.56965	39	1614	25660	27	1845	17656
41	42	80	Guanghan City	Sichuan Province	2018	60.2	200882	385130	74990	53.77	25170	307751	1227.8	25673	57869	5112.14	0.670012	34	2995	1320	23	2384	16.2439	9.43784	39	1640	26640	27	1834	17309
41	42	80	Guanghan City	Sichuan Province	2019	59.6	214205	368485	72028	55.22	25400	319616	1235	25414	58927	5362.68	0.70326	34	2995	1335	20	1886	15.5592	9.84598	39	1595	24817	27	1818	17900
41	42	80	Guanghan City	Sichuan Province	2020	62.6	229344	405749	68634	58.92	25170	313633	1244	25420	32855	5010.1	0.709629	34	3000	1450	20	1985	15.3673	9.25699	39	1794	27569	28	1895	17542
42	43	81	Shifang City	Sichuan Province	2010	43.5	106181	213908	37003	22.2475	18133	201100	1184	24566	21780	4622.99	0.663777	25	2149	1006	21	1285	11.3301	13.3676	28	1548	17539	17	1428	19089
42	43	81	Shifang City	Sichuan Province	2011	43.7	114610	202888	41280	22.1968	18150	198500	1217.4	25508	22002	4542.33	0.700862	26	2248	1044	21	1285	10.8206	12.1817	29	1511	16350	16	1442	17566
42	43	81	Shifang City	Sichuan Province	2012	43.8	123039	191868	45557	22.1461	17843	198510	1235.4	23500	20350	4532.19	0.821679	26	2472	1094	17	2283	10.3783	12.0819	29	1454	15090	16	1404	16963
42	43	81	Shifang City	Sichuan Province	2013	43.8	131161	205981	49834	24.4292	17950	186156	1257.7	25173	20801	4250.14	0.820984	26	2659	1095	16	2260	10.5668	11.2446	29	1408	14878	16	1398	15720
42	43	81	Shifang City	Sichuan Province	2014	43.8	138849	218449	52860	27.1689	17950	186795	1524.1	25399	20904	4264.73	0.864287	26	2634	914	16	2260	10.6487	10.3024	29	1409	15004	16	1412	14547
42	43	81	Shifang City	Sichuan Province	2015	41.81	157782	277558	55992	48.46	18680	191268	1257.8	25181	21045	4574.7	0.758458	26	2758	985	17	2452	11.0722	9.55493	29	1412	15634	16	1420	13568
42	43	81	Shifang City	Sichuan Province	2016	41.86	154195	261794	59900	49.57	18680	193421	1257.6	24989	21894	4620.66	0.758559	26	2977	1025	18	2901	11.7981	9.19362	29	1392	16423	16	1410	12963
42	43	81	Shifang City	Sichuan Province	2017	41.91	161087	285986	67955	50.99	18680	189221	1260.3	24686	22155	4514.94	0.7322	26	3014	1135	18	2905	12.7007	9.10387	29	1370	17400	16	1396	12709
42	43	81	Shifang City	Sichuan Province	2018	41.8	187813	318920	77343	52.5	18900	190132	1260.3	24715	23108	4548.61	0.745772	26	3051	1254	18	2901	13.6463	9.23316	29	1326	18095	16	1381	12751
42	43	81	Shifang City	Sichuan Province	2019	41.86	194202	373700	85380	54.03	18680	193421	1268	23395	24014	4620.66	0.757882	26	2977	1362	18	2901	11.7981	9.19362	29	1392	16423	16	1410	12963
42	43	81	Shifang City	Sichuan Province	2020	40.7	219224	374681	91348	54.9	18680	191027	1272	22638	25319	4693.55	0.729746	26	3021	1452	19	2905	13.9947	9.55725	29	1333	18655	16	1380	13189
43	44	82	Mianzhu City	Sichuan Province	2010	51.3	105159	174304	27940	24.9558	25720	279300	1475	26134	28412	5444.44	0.678439	35	2521	735	21	2877	13.82	14.7122	30	1433	19804	13	1251	18405
43	44	82	Mianzhu City	Sichuan Province	2011	50.6	113667	212966	32117	26.2846	24970	278400	1497.4	26176	28475	5501.98	0.745068	33	2565	931	21	2963	13.4412	14.026	24	1394	18737	13	1267	17771
43	44	82	Mianzhu City	Sichuan Province	2012	50.7	122175	251628	36294	27.6134	23430	275551	1498.6	26228	28532	5434.93	0.776091	35	2898	965	21	1547	12.6343	14.0318	24	1389	17549	13	1256	17624
43	44	82	Mianzhu City	Sichuan Province	2013	50.7	125548	270345	40471	28.4024	23430	272668	1532.6	25127	28599	5378.07	0.786593	35	2983	1036	21	2627	12.5859	13.4026	30	1386	17444	13	1237	16579
43	44	82	Mianzhu City	Sichuan Province	2014	50.7	95363	251158	44214	28.7968	23430	273172	1620.9	24117	28601	5388.01	0.811405	35	2984	1036	22	3136	12.8458	12.556	30	1368	17573	13	1205	15130
43	44	82	Mianzhu City	Sichuan Province	2015	45.41	106639	266927	47533	47.04	23430	281086	1522.2	23873	28611	6189.96	0.798787	35	2954	1215	22	3025	13.0968	11.9185	30	1364	17864	13	1166	13897
43	44	82	Mianzhu City	Sichuan Province	2016	45.67	127746	289053	52210	48.13	23430	281761	1498.9	23610	28983	6169.5	0.793493	35	2903	1345	22	2985	13.2694	11.4939	30	1381	18325	13	1150	13218
43	44	82	Mianzhu City	Sichuan Province	2017	45.74	161830	280085	57034	49.52	23430	278571	1499.4	23350	29146	6090.32	0.779489	35	2900	1421	22	2998	13.6492	11.5336	30	1391	18986	13	1115	12860
43	44	82	Mianzhu City	Sichuan Province	2018	46	190019	340495	63607	50.88	23430	275945	1521.7	23155	33401	5998.8	0.784245	36	2904	1521	22	2929	13.6881	11.0287	30	1430	19574	13	1116	12308
43	44	82	Mianzhu City	Sichuan Province	2019	45.67	210271	361163	74091	52.4	23430	281761	1523	23099	33614	6169.5	0.799682	36	2903	1634	22	2985	13.2694	11.4939	30	1381	18325	13	1150	13218
43	44	82	Mianzhu City	Sichuan Province	2020	44	221293	370875	80282	52.91	23430	279481	1555	22893	34757	6351.85	0.766327	36	3015	1721	22	3021	14.4352	11.2784	31	1358	19603	13	1110	12519
44	45	83	Fucheng District	Sichuan Province	2010	67.9	55358	142531	46569	70.8055	12658	80021	1116	19272	16073	1178.51	0.615307	62	5065	2499	13	1545	18.8999	16.4781	42	2738	51748	38	4606	75898
44	45	83	Fucheng District	Sichuan Province	2011	68.5	70119	156647	52717	71.2409	9730	81202	1098.19	18603	16688	1185.43	0.644156	64	5662	2747	12	1545	19.0332	16.9476	41	2768	52684	38	4887	82823
44	45	83	Fucheng District	Sichuan Province	2012	69.2	84880	927748	58865	71.6763	10310	83554	1154.9	18156	17291	1207.43	0.790102	66	6214	2920	14	2163	18.9312	16.8274	41	2805	53102	39	5289	89000
44	45	83	Fucheng District	Sichuan Province	2013	70.1	93039	217556	65013	71.7546	10440	84665	1186.89	17694	18073	1207.77	0.789754	65	8542	3025	17	2415	19.1685	16.5635	41	2950	56547	40	5695	94329
44	45	83	Fucheng District	Sichuan Province	2014	71.1	210438	429413	69451	71.8706	10510	98552	1220.39	16942	18984	1386.1	0.822578	66	8548	3152	17	2797	20.39	16.1698	40	2910	59335	40	5890	95240
44	45	83	Fucheng District	Sichuan Province	2015	87.56	341770	390038	72418	76.003	10480	83934	1225.97	16604	19828	958.588	0.637063	66	8654	3223	17	2854	29.1034	13.7952	42	2147	62485	39	6857	94594
44	45	83	Fucheng District	Sichuan Province	2016	90.69	208933	252014	75475	76.853	10480	84026	1225.97	16488	20477	926.519	0.642602	66	8775	3365	19	2985	30.615	13.1565	42	2143	65608	40	6941	91319
44	45	83	Fucheng District	Sichuan Province	2017	92.87	352673	480023	84431	77.71	10540	84439.5	1274.11	15708	20606	909.222	0.66443	66	8953	3385	18	3024	32.0773	13.0517	43	2173	69704	40	6997	91323
44	45	83	Fucheng District	Sichuan Province	2018	94.7	208449	290911	92313	78.75	10540	84053	1267.88	15427	20858	887.571	0.634386	66	9125	3451	18	3011	31.9699	13.2122	44	2322	74234	40	7054	93199
44	45	83	Fucheng District	Sichuan Province	2019	90.69	214830	362310	107449	81.47	10480	84026	1298	14464	21216	926.519	0.641592	66	9250	3458	19	2985	30.615	13.1565	42	2143	65608	40	6941	91319
44	45	83	Fucheng District	Sichuan Province	2020	129.9	443529	690791	83535	80.25	10510	86421.6	1324	13179	18311	665.294	0.64434	68	9451	3511	19	3210	21.9074	15.8744	43	3639	79721	42	6202	98453
45	46	84	Youxian District	Sichuan Province	2010	54.3	23297	81668	17585	35.6789	21440	185236	1254	25282	9852	3411.34	0.699932	32	2401	905	25	1851	13.1746	16.1622	32	1804	23767	20	1640	26506
45	46	84	Youxian District	Sichuan Province	2011	54.5	30544	121713	22545	35.9633	21740	198520	1797.1	25848	10671	3642.57	0.744304	32	2646	990	25	1851	12.5606	14.8079	32	1832	23011	20	1702	25203
45	46	84	Youxian District	Sichuan Province	2012	54.9	37791	161758	27505	36.2477	25137	200058	1907.5	26365	10497	3644.04	0.760242	32	2847	1065	26	1860	12.7334	14.4402	32	1793	22831	19	1688	24375
45	46	84	Youxian District	Sichuan Province	2013	55.4	45031	187731	32465	37.3646	24810	201852	1905.25	26104	10165	3643.54	0.759432	32	3021	1152	26	2210	13.4906	14.55	31	1694	22853	18	1649	23993
45	46	84	Youxian District	Sichuan Province	2014	55.8	51460	214177	34783	18.1628	24790	216476	1939.66	25988	10455	3879.5	0.81755	32	3215	1261	30	2362	14.0696	14.3071	32	1695	23848	19	1713	24508
45	46	84	Youxian District	Sichuan Province	2015	52.5	71087	214112	36175	36.9	24650	221402	1939.66	25532	10682	4217.18	0.757738	32	3451	1328	32	3125	20.8687	11.8341	31	1226	25585	19	2188	25893
45	46	84	Youxian District	Sichuan Province	2016	51.72	77552	243570	38809	51.5632	24650	224213	1936.55	25144	10731	4335.13	0.75464	32	3485	1421	33	4014	21.7884	12.0559	31	1243	27083	19	2219	26752
45	46	84	Youxian District	Sichuan Province	2017	51.96	84558	287678	46501	53.3	24630	239332	1936.55	24685	10797	4606.09	0.756976	32	3561	1589	33	4251	22.8258	12.1029	31	1269	28966	19	2206	26699
45	46	84	Youxian District	Sichuan Province	2018	52.2	96067	265817	51511	55	24630	238713	1949.61	24148	10883	4573.05	0.729409	32	3615	1721	33	4152	24.3849	12.3858	31	1268	30920	19	2229	27608
45	46	84	Youxian District	Sichuan Province	2019	51.72	104937	320726	72937	57.32	24650	224213	2084	22176	11739	4335.13	0.734595	32	3715	1826	33	4014	21.7884	12.0559	31	1243	27083	19	2219	26752
45	46	84	Youxian District	Sichuan Province	2020	56.1	107507	357099	72119	61.01	24630	240306	2091	20403	12772	4283.54	0.740187	32	3815	1932	33	4251	17.3298	15.6203	33	1895	32840	19	2015	31475
46	47	85	Anzhou District	Sichuan Province	2010	43.6	23993	122303	17997	15.1077	24830	251900	1340	15247	9161	5777.52	0.71891	71	3851	745	22	2274	15.5655	15.3102	26	1275	19846	21	1299	19888
46	47	85	Anzhou District	Sichuan Province	2011	147.4	32002	137797	20111	15.4545	58810	231451	1582.85	53310	19131	1570.22	0.759492	71	3356	1457	22	2274	18.8356	16.3311	108	3613	68053	85	4389	71677
46	47	85	Anzhou District	Sichuan Province	2012	44.3	40011	153291	22225	15.8014	70670	225121	3116.4	52936	20306	5081.74	0.414967	80	4529	1624	21	2274	14.6601	12.9286	109	3657	53612	78	4510	58308
46	47	85	Anzhou District	Sichuan Province	2013	44.6	44468	187400	24339	16.1435	23050	244455	2120.17	16205	9103	5481.05	0.400201	80	1811	1721	20	2274	15.42	13.0396	30	1293	19938	17	1313	17121
46	47	85	Anzhou District	Sichuan Province	2014	44.8	48122	184936	26499	17.1875	23670	246848	2147.64	16335	8975	5510	0.429284	80	1925	1725	20	2534	16.4702	12.2369	19	1242	20456	17	1296	15859
46	47	85	Anzhou District	Sichuan Province	2015	112.41	52021	210668	28357	44.9788	45650	729742	6034	16030	27647	6491.79	0.807364	80	2102	1735	21	2580	32.6924	12.0404	48	2848	93108	92	4722	56855
46	47	85	Anzhou District	Sichuan Province	2016	38.74	56728	201408	30463	46.48	45650	255251	2145.85	16580	9422	6588.82	0.808553	80	1872	1810	22	2634	20.1238	10.4304	19	1074	21613	17	1380	14394
46	47	85	Anzhou District	Sichuan Province	2017	39	56855	215162	33973	48.33	24390	258509	2145.77	16498	9380	6628.44	0.816086	80	1872	1850	20	2245	20.4423	10.4117	20	1074	21955	17	1353	14087
46	47	85	Anzhou District	Sichuan Province	2018	39.3	66103	234335	37382	50.52	24490	259053	2143.81	16410	9192	6591.68	0.801436	80	1872	1954	19	2092	21.2337	10.6964	20	1061	22529	18	1413	15114
46	47	85	Anzhou District	Sichuan Province	2019	38.74	73984	274479	47150	52.52	45650	255251	2210	15863	9082	6588.82	0.805227	80	1872	1998	22	2634	20.1238	10.4304	19	1074	21613	17	1380	14394
46	47	85	Anzhou District	Sichuan Province	2020	37.3	82714	279593	52596	44.22	24490	260120	2210	15407	9064	6973.74	0.787605	81	1895	2085	22	2810	16.1239	13.2439	23	1388	22380	14	1275	16886
47	48	86	Santai County	Sichuan Province	2010	147.6	36824	238853	20176	14.2371	60044	813100	3080	53577	18520	5508.81	0.691419	41	2726	1352	67	6272	19.3614	17.5098	111	3661	70882	89	4331	75835
47	48	86	Santai County	Sichuan Province	2011	59.7	46024	292962	19129	14.3826	22140	795210	3075.86	42000	7752	13320.1	0.741963	41	1358	602	67	6272	18.154	15.4829	44	1747	31715	37	1700	26321
47	48	86	Santai County	Sichuan Province	2012	147.3	55224	347071	18082	14.5282	19163	751220	2348	42400	8000	5099.93	0.771527	40	1586	636	67	6357	10.9589	12.0032	50	1778	19485	25	1587	19049
47	48	86	Santai County	Sichuan Province	2013	147.5	63548	386266	17035	15.322	71540	723259	3225.64	53112	21685	4903.45	0.808498	40	5052	685	65	6506	15.2808	11.936	105	3558	54369	78	4549	54297
47	48	86	Santai County	Sichuan Province	2014	147.4	72015	420552	18337	16.4858	72270	717130	3226.94	53562	20826	4865.2	0.830451	40	5438	721	66	6405	17.3532	11.9665	105	3239	56207	79	4209	50367
47	48	86	Santai County	Sichuan Province	2015	104.92	79202	474882	19569	34.5839	72470	733258	3226.94	53431	21183	6988.73	0.764968	40	5861	765	67	6584	19.2973	10.3689	106	3044	58741	76	4514	46805
47	48	86	Santai County	Sichuan Province	2016	105.27	84715	523853	21252	36.05	72470	740876	3226.94	53029	21822	7037.86	0.771321	40	6040	812	69	9540	20.8459	9.4087	105	2940	61287	77	4710	44315
47	48	86	Santai County	Sichuan Province	2017	105.57	91967	561578	23303	37.53	72830	655632	3226.94	50751	22838	6210.4	0.755269	40	6125	865	10	8450	19.9103	10.0217	109	3156	62837	72	4151	41600
47	48	86	Santai County	Sichuan Province	2018	105.8	101963	582548	25528	38.9	72930	658830	3273.65	48770	23661	6227.13	0.773109	40	6210	912	70	7577	20.3921	10.1535	108	3114	63501	72	4209	42736
47	48	86	Santai County	Sichuan Province	2019	105.27	110927	663617	35891	39.57	72470	740876	3281	46041	24499	7037.86	0.783942	40	6040	985	69	9540	20.8459	9.4087	105	2940	61287	77	4710	44315
47	48	86	Santai County	Sichuan Province	2020	95.6	116795	624901	42399	25.64	72930	662233	3298	43644	25475	6927.13	0.756103	40	6214	1025	69	9451	16.528	11.8328	109	3648	60294	57	3905	46207
48	49	87	Yanting County	Sichuan Province	2010	59.7	10701	133286	21273	17.4808	20610	314500	1767	40000	7500	5268.01	0.71026	23	1282	522	49	3646	18.2485	15.2086	44	1783	32537	38	1783	27117
48	49	87	Yanting County	Sichuan Province	2011	44	14508	161477	19979	17.7554	24830	302140	2152.12	15856	7820	6866.82	0.76115	23	1381	746	22	2274	15.1012	14.7919	27	1275	19254	20	1283	18978
48	49	87	Yanting County	Sichuan Province	2012	59.9	18315	189668	18685	18.0301	23047	298850	2147.3	16157	9028	4989.15	0.749166	23	1443	810	24	2474	15.2038	13.9584	30	1276	19400	17	1297	18104
48	49	87	Yanting County	Sichuan Province	2013	60	24023	210543	17391	18.3333	20890	295077	2387.85	42951	10241	4917.95	0.763653	23	2039	945	49	4607	10.7067	11.5302	50	1722	18437	25	1505	17353
48	49	87	Yanting County	Sichuan Province	2014	59.8	28087	230516	18566	18.2274	14840	292582	2399.77	7784	8667	4892.68	0.803206	23	2185	1068	50	5217	10.5131	9.65327	50	1758	18482	24	1592	15368
48	49	87	Yanting County	Sichuan Province	2015	36.1	30724	262582	19393	35.5156	15750	173197	2730.9	7826	9019	4797.7	0.795271	23	2452	1142	50	5521	21.5689	18.4598	70	1749	37724	14	1307	24127
48	49	87	Yanting County	Sichuan Province	2016	45.44	32627	286621	20805	36.87	15750	301551	2399.33	43600	13493	6636.25	0.770265	23	2692	1230	50	5707	12.9718	8.06595	48	1491	19341	21	1668	13454
48	49	87	Yanting County	Sichuan Province	2017	45.55	33971	330917	22820	38.24	23300	291639	2399.33	41613	15383	6402.62	0.791891	23	2685	1357	50	5942	13.356	8.1978	47	1469	19620	21	1633	13387
48	49	87	Yanting County	Sichuan Province	2018	45.7	37026	341409	24990	39.61	23420	292496	2453.02	39628	13249	6400.35	0.797631	23	2275	1425	50	5475	13.3007	8.44936	47	1473	19592	21	1629	13764
48	49	87	Yanting County	Sichuan Province	2019	45.44	38983	402931	35315	40.59	15750	301551	2514	39409	15935	6636.25	0.778155	23	2692	1556	50	5707	12.9718	8.06595	48	1491	19341	21	1668	13454
48	49	87	Yanting County	Sichuan Province	2020	37.1	40183	312459	46514	38.57	23700	295189	2562	39100	17387	7956.57	0.767728	23	2845	1632	50	5952	12.3192	11.1663	47	1485	18294	21	1347	15041
49	50	88	Zitong County	Sichuan Province	2010	38.3	11596	84482	18263	16.7557	28318	207300	1805	14750	7564	5412.53	0.718914	35	807	516	17	1682	11.4272	17.4	35	1243	14204	12	995	17313
49	50	88	Zitong County	Sichuan Province	2011	38.4	14500	104826	20158	16.9271	29910	200052	2001.74	15231	1749	5209.69	0.755595	36	788	519	17	1682	10.6514	15.7708	34	1222	13016	9	951	14998
49	50	88	Zitong County	Sichuan Province	2012	38.6	17404	125170	22053	17.0984	20713	201552	2001.6	15697	7940	5221.55	0.745431	36	1041	538	17	2022	10.6692	13.0254	34	1176	12547	9	986	12843
49	50	88	Zitong County	Sichuan Province	2013	38.4	20365	172656	23948	17.4479	21080	202345	2002.73	15333	8090	5269.4	0.762661	36	1212	621	16	1690	10.9249	11.6674	34	1145	12509	9	968	11294
49	50	88	Zitong County	Sichuan Province	2014	38.5	22719	152023	25576	18.1818	21600	204589	2040.57	16325	8804	5314	0.829704	36	1269	728	16	2090	11.3956	10.8389	34	1125	12820	9	950	10297
49	50	88	Zitong County	Sichuan Province	2015	30.59	24990	185093	27339	35.4564	22130	210310	2049.13	16698	9585	6875.12	0.788347	36	1305	815	16	2152	12.1389	10.2566	34	1094	13280	9	916	9395
49	50	88	Zitong County	Sichuan Province	2016	30.63	27179	193385	29984	36.56	22130	211621	2053.2	17235	10236	6908.95	0.763622	36	1406	845	19	2290	13.32	10.5456	34	1025	13653	9	878	9259
49	50	88	Zitong County	Sichuan Province	2017	30.76	24001	223558	32875	37.82	22790	290374	2134.4	17351	10335	9439.97	0.773719	36	1521	921	18	2355	14.1635	10.2951	34	1009	14291	9	871	8967
49	50	88	Zitong County	Sichuan Province	2018	30.9	26237	193425	36545	39.46	22790	289910	2137.96	17502	10397	9382.2	0.770776	36	1485	1058	16	2245	15.0287	11.1161	34	976	14668	9	844	9382
49	50	88	Zitong County	Sichuan Province	2019	30.63	30020	232062	44770	40.49	22130	211621	2145	17047	10562	6908.95	0.784521	36	1406	1125	19	2290	13.32	10.5456	34	1025	13653	9	878	9259
49	50	88	Zitong County	Sichuan Province	2020	27.7	33020	231932	53382	33.66	22790	293245	2155	16557	10647	10586.5	0.76402	36	1485	1264	20	2631	15.4964	12.3282	34	985	15264	10	841	10368
50	51	89	Beichuan Qiang Autonomous County	Sichuan Province	2010	24	15500	288913	13401	29.0456	2490	46100	2077	7769	2581	1920.83	0.805328	24	606	198	6	490	11.8989	14.4277	25	1009	12006	11	837	12076
50	51	89	Beichuan Qiang Autonomous County	Sichuan Province	2011	24.1	20804	245307	14618	30.7054	2490	44512	2352.66	7778	2710	1846.97	0.826494	24	731	265	6	490	11.1377	13.7926	25	973	10837	11	815	11241
50	51	89	Beichuan Qiang Autonomous County	Sichuan Province	2012	24.1	26108	201701	15835	32.3651	1677	43251	2569.4	7885	2845	1794.65	0.642368	24	1024	274	14	1530	11.0141	13.4188	25	920	10133	11	776	10413
50	51	89	Beichuan Qiang Autonomous County	Sichuan Province	2013	24.1	30079	179222	17052	34.0249	1750	44669	2594.75	8510	2954	1853.49	0.653526	24	1101	312	11	1483	11.4018	13.0915	25	866	9874	11	776	10159
50	51	89	Beichuan Qiang Autonomous County	Sichuan Province	2014	24.05	33674	207054	18121	39.5833	1790	67767	2736.18	8733	3195	2817.75	0.692612	24	1214	322	11	1340	12.1804	12.9934	25	815	9927	11	763	9914
50	51	89	Beichuan Qiang Autonomous County	Sichuan Province	2015	21.27	36879	191193	19011	36.7668	2020	46211	2736.15	8665	3211	2172.59	0.873279	24	1305	333	11	1410	14.1016	12.0679	25	728	10266	11	795	9594
50	51	89	Beichuan Qiang Autonomous County	Sichuan Province	2016	22.09	39540	200112	20243	37.97	2020	46947	2725.14	8440	3273	2125.26	0.875454	24	1338	345	12	1460	15.2992	11.2385	25	712	10893	11	784	8811
50	51	89	Beichuan Qiang Autonomous County	Sichuan Province	2017	22.3	45065	228138	22618	39.84	2290	87562.8	2849.52	8259	3366	3926.58	0.881284	24	1345	351	12	1490	16.1013	10.4615	25	711	11448	11	793	8296
50	51	89	Beichuan Qiang Autonomous County	Sichuan Province	2018	22.5	55062	261360	24975	41.4	2290	86554	2695.15	7958	3475	3846.84	0.875107	24	1355	365	9	1140	16.9215	10.6558	25	688	11642	11	764	8141
50	51	89	Beichuan Qiang Autonomous County	Sichuan Province	2019	22.09	34094	297888	32765	42.89	2020	46947	2751	7637	3611	2125.26	0.880775	24	1338	372	12	1460	15.2992	11.2385	25	712	10893	11	784	8811
50	51	89	Beichuan Qiang Autonomous County	Sichuan Province	2020	17.4	41550	248642	44698	34.44	2290	86284.7	2845	6823	3751	4958.89	0.853057	24	1424	385	12	1520	13.851	11.8253	24	792	10970	11	687	8124
51	52	90	Pingwu County	Sichuan Province	2010	18.5	14385	59268	12717	16.1281	3300	56300	1382	6378	4667	3043.24	0.808196	27	616	156	5	290	9.98643	15.75	44	958	9567	8	576	9072
51	52	90	Pingwu County	Sichuan Province	2011	18.5	18001	84826	14549	16.2162	3500	586402	1399.2	6569	4900	31697.4	0.826965	27	546	198	6	290	9.36703	14.4462	44	910	8524	8	576	8321
51	52	90	Pingwu County	Sichuan Province	2012	18.4	21617	110384	16381	16.3043	2050	598850	1524.4	6766	5145	32546.2	0.751147	28	548	250	9	426	8.78953	13.225	44	879	7726	8	560	7406
51	52	90	Pingwu County	Sichuan Province	2013	18.4	25066	137775	18213	16.8478	2120	60603	1524.36	6591	4900	3293.64	0.80117	28	581	261	9	1030	8.34083	11.951	44	845	7048	8	551	6585
51	52	90	Pingwu County	Sichuan Province	2014	18.4	27625	134727	19822	17.3913	2190	60664	1550.31	6662	5214	3296.96	0.804056	28	689	272	9	1080	8.56439	11.3989	40	792	6783	8	529	6030
51	52	90	Pingwu County	Sichuan Province	2015	17.21	29902	132987	20559	28.6743	2290	61964	1550.31	6770	5311	3600.46	0.861142	28	688	295	9	1125	9.1102	10.2118	39	735	6696	8	543	5545
51	52	90	Pingwu County	Sichuan Province	2016	17.1	28284	183175	21693	29.97	2290	62502	1550.8	6822	5630	3655.09	0.860465	28	687	302	9	1230	9.17833	9.31327	39	729	6691	8	565	5262
51	52	90	Pingwu County	Sichuan Province	2017	16.5	26192	179468	24719	31.8	2770	111741	1550.8	6584	6808	6772.2	0.863302	28	645	315	9	1285	9.34525	8.41451	39	727	6794	8	579	4872
51	52	90	Pingwu County	Sichuan Province	2018	15.9	27398	189460	27808	33.24	2770	100235	1569.42	6621	6448	6304.09	0.85906	28	687	345	11	1262	9.47585	8.73321	39	704	6671	8	536	4681
51	52	90	Pingwu County	Sichuan Province	2019	17.1	28502	194995	33951	34.81	2290	62502	1571	6553	4627	3655.09	0.868215	28	687	358	9	1230	9.17833	9.31327	39	729	6691	8	565	5262
51	52	90	Pingwu County	Sichuan Province	2020	12.6	29573	218279	44878	28.8	2870	100434	1585	6279	4771	7970.94	0.842456	28	695	421	9	1354	9.19385	9.08982	39	650	5976	8	501	4554
52	53	91	Jiangyou City	Sichuan Province	2010	88	64473	230422	25014	29.9212	36960	310000	1828	28170	16903	3522.73	0.750558	80	4469	1824	26	2891	13.4598	17.4152	73	2747	36974	30	2382	41483
52	53	91	Jiangyou City	Sichuan Province	2011	88.3	90761	259601	28021	30.0113	36980	305210	2510.72	28649	17799	3456.51	0.785603	77	4915	1940	25	2891	12.9427	15.6541	73	2668	34531	30	2498	39104
52	53	91	Jiangyou City	Sichuan Province	2012	88.7	117049	288780	31028	30.1015	41050	304250	2538.3	29795	19098	3430.1	0.73238	76	5837	2055	26	3361	12.4115	14.6889	73	2639	32754	30	2472	36311
52	53	91	Jiangyou City	Sichuan Province	2013	88.9	135006	314287	34035	31.721	37000	294911	2625.55	30572	19537	3317.33	0.76139	77	6083	2180	26	2925	11.9451	14.4723	76	2695	32192	28	2403	34777
52	53	91	Jiangyou City	Sichuan Province	2014	89	150634	321798	37856	31.6854	37220	294622	2626.54	31121	20291	3310.36	0.766288	77	6334	2166	25	3410	12.2876	13.6049	69	2667	32771	28	2389	32502
52	53	91	Jiangyou City	Sichuan Province	2015	79.34	163116	368363	40647	54.0527	37260	300710	2634.64	31342	20448	3790.14	0.816907	77	6825	2285	30	3544	14.4643	11.445	66	2296	33210	26	2618	29963
52	53	91	Jiangyou City	Sichuan Province	2016	79.41	176392	381884	43726	55.85	37290	303010	2655.32	32340	21191	3815.77	0.81814	77	7329	2268	35	5392	16.0582	10.549	61	2130	34204	24	2594	27364
52	53	91	Jiangyou City	Sichuan Province	2017	79.05	190670	441746	48542	57.11	37290	286535	2654.93	30687	21477	3624.74	0.820544	77	7328	2354	35	5655	16.8919	10.2707	61	2099	35456	22	2564	26334
52	53	91	Jiangyou City	Sichuan Province	2018	78.7	207990	508933	54264	58.38	37290	286702	2655.58	29928	22021	3642.97	0.814451	77	7398	2458	40	5389	18.2925	11.064	61	2007	36713	21	2436	26952
52	53	91	Jiangyou City	Sichuan Province	2019	79.41	227240	585366	57978	59.4	37290	303010	2751	28689	22534	3815.77	0.817305	77	7329	2588	35	5392	16.0582	10.549	61	2130	34204	24	2594	27364
52	53	91	Jiangyou City	Sichuan Province	2020	73.1	229987	449313	65087	53.04	37300	287203	2856	27156	23248	3928.91	0.800853	77	7541	2652	35	5488	15.9925	13.9721	53	2271	36319	21	2078	29034
53	54	92	Lizhou District	Sichuan Province	2010	47.8	26071	114667	24182	60.1869	6240	71599	1687	10566	3795.61	1497.89	0.748679	25	4422	1665	11	690	14.5893	18.4357	39	2291	33424	28	2171	40024
53	54	92	Lizhou District	Sichuan Province	2011	48.1	32199	140908	27285	61.3306	6250	72550	1747	10495	4180	1508.32	0.780858	23	4935	1477	12	998	14.356	17.2614	38	2247	32258	38	2330	40219
53	54	92	Lizhou District	Sichuan Province	2012	48.5	38327	167149	30388	62.4742	4543	73150	1922	10512	4224	1508.25	0.82744	30	5850	1945	12	970	14.6125	17.3302	38	2248	32849	27	2326	40310
53	54	92	Lizhou District	Sichuan Province	2013	48.7	43731	185942	33491	63.2444	4570	74502	1954	10590	4501	1529.82	0.833018	30	5952	2012	12	989	19.1505	12.0267	39	1595	30545	27	3032	36465
53	54	92	Lizhou District	Sichuan Province	2014	49.4	50110	192698	36179	64.3725	4540	75345	2081	11416	4825	1525.2	0.875143	30	6021	2052	12	1025	13.9486	14.6151	40	2220	30966	26	2406	35164
53	54	92	Lizhou District	Sichuan Province	2015	54.9	56678	214375	37931	70	4750	78093	2112	11051	4835	1422.46	0.809643	30	5854	2152	12	1087	14.6412	13.7968	40	2221	32518	28	2530	34906
53	54	92	Lizhou District	Sichuan Province	2016	55.1	57459	237180	40650	71.54	4750	80125	2160	10592	4855	1454.17	0.811061	30	5865	2214	12	1105	22.7495	10.6359	37	1509	34329	28	3337	35492
53	54	92	Lizhou District	Sichuan Province	2017	55.6	62906	263539	45050	72.04	5170	79220.4	2178	10111	4884	1424.83	0.824793	30	5651	2251	12	1162	15.6463	12.6669	37	2369	37066	28	2825	35784
53	54	92	Lizhou District	Sichuan Province	2018	55.6	70385	273768	49122	72.05	5330	78568	2221	10012	4911	1413.09	0.82665	30	5561	2216	12	1215	16.447	12.1702	37	2414	39703	28	2920	35537
53	54	92	Lizhou District	Sichuan Province	2019	55.1	73610	299784	58492	72.06	5330	80125	2225	8410	4977	1454.17	0.831532	30	5321	2351	12	1274	22.7495	10.6359	37	1509	34329	28	3337	35492
53	54	92	Lizhou District	Sichuan Province	2020	62.2	77433	315907	54611	75.91	5640	79674.5	2285	7710	5259	1280.94	0.802219	30	5259	2411	12	1321	16.6285	11.7118	38	2670	44398	28	3060	35838
54	55	93	Zhaohua District	Sichuan Province	2010	24	9750	102101	20814	7	13330	112005	1969	15613	2375	4666.88	0.744079	31	743	264	12	661	7.81464	17.2898	25	1052	8221	13	635	10979
54	55	93	Zhaohua District	Sichuan Province	2011	24	10325	102145	20883	8	14130	115210	2021	16409	2630	4800.42	0.768037	30	730	232	12	876	6.42614	14.1398	25	1056	6786	14	658	9304
54	55	93	Zhaohua District	Sichuan Province	2012	24.2	11011	118644	20952	9.87654	7920	118510	2042	17272	2775	4897.11	0.726888	30	830	337	8	820	6.23454	12.4581	25	1019	6353	14	668	8322
54	55	93	Zhaohua District	Sichuan Province	2013	24	12057	128691	21021	10	8040	119520	2192	17679	3039	4980	0.747089	30	950	450	9	910	6.97714	8.78589	25	831	5798	13	836	7345
54	55	93	Zhaohua District	Sichuan Province	2014	23.6	13534	139751	21952	13.1749	8110	121030	2306	17898	3275	5128.39	0.809927	30	1090	512	9	985	5.94573	10.5469	25	995	5916	13	640	6750
54	55	93	Zhaohua District	Sichuan Province	2015	18.34	16382	158537	22683	41.25	8340	128134	2319	18203	3377	6986.59	0.819866	31	1321	562	9	1020	6.41164	9.26614	25	928	5950	13	635	5884
54	55	93	Zhaohua District	Sichuan Province	2016	18.35	17732	204971	24502	33.65	8652	129220	2366	18230	3431	7041.96	0.795035	32	1852	621	10	1080	8.23957	6.78988	25	743	6122	13	771	5235
54	55	93	Zhaohua District	Sichuan Province	2017	18.42	20001	203795	27224	34.95	9200	121281	2421	17917	3734	6584.22	0.821364	32	2531	685	11	1120	7.15507	7.63622	25	877	6275	13	613	4681
54	55	93	Zhaohua District	Sichuan Province	2018	18.6	21867	232040	29543	36.21	9390	122219	2437	14754	4247	6570.91	0.817342	32	3450	750	13	1351	7.80693	7.33502	25	808	6308	13	594	4357
54	55	93	Zhaohua District	Sichuan Province	2019	18.35	22103	234063	34983	37.68	9520	129220	2510	13779	4613	7041.96	0.822391	32	4102	841	12	1451	8.23957	6.78988	25	743	6122	13	771	5235
54	55	93	Zhaohua District	Sichuan Province	2020	13.4	25209	232174	52490	33.42	9970	126454	2621	12913	5025	9436.88	0.795987	32	5025	950	13	1521	7.03614	7.86981	25	830	5840	13	530	4171
55	56	94	Chaotian District	Sichuan Province	2010	20.5	9017	66126	14178	7.32497	2800	97454	1869	8491	2427	4753.85	0.768465	27	486	305	8	1319	14.8634	18.4056	22	952	14150	12	646	11890
55	56	94	Chaotian District	Sichuan Province	2011	20.7	10818	93280	15337	7.72947	2460	98451	2042	8755	1963	4756.09	0.802465	27	539	305	13	1118	13.2369	17.5868	23	916	12125	13	651	11449
55	56	94	Chaotian District	Sichuan Province	2012	20.9	12619	120434	16496	8.13397	1400	100098	2166	8973	2274	4789.38	0.721771	27	637	271	10	1100	12.1568	17.6799	24	861	10467	12	631	11156
55	56	94	Chaotian District	Sichuan Province	2013	20.7	14268	127255	17655	8.69565	1470	101025	2198	9139	2603	4880.43	0.731203	27	685	295	11	1125	13.8783	13.1009	24	674	9354	12	803	10520
55	56	94	Chaotian District	Sichuan Province	2014	20.8	16127	134616	18410	9.13462	1790	102121	2237	8888	2599	4909.66	0.75333	27	712	312	11	1210	11.1615	14.4028	24	780	8706	12	648	9333
55	56	94	Chaotian District	Sichuan Province	2015	19.2	18237	141255	19172	32.3	2990	103926	2251	8600	2532	5412.81	0.841656	27	735	335	11	1235	11.0708	12.5186	24	763	8447	12	646	8087
55	56	94	Chaotian District	Sichuan Province	2016	19.25	20017	168692	20801	33.99	2990	104209	2252	7825	2754	5413.45	0.840094	27	765	347	11	1241	11.809	10.8743	26	691	8160	9	668	7264
55	56	94	Chaotian District	Sichuan Province	2017	18.95	22108	174531	23361	36.19	3550	119837	2247	7225	3194	6323.86	0.85301	27	815	365	11	1310	10.2691	12.3782	23	758	7784	9	542	6709
55	56	94	Chaotian District	Sichuan Province	2018	19	24177	238353	26352	37.75	3796	119259	2206	7113	3475	6276.79	0.85974	27	855	381	11	1325	9.72799	11.1729	22	761	7403	9	538	6011
55	56	94	Chaotian District	Sichuan Province	2019	19.25	25359	178092	33721	39.23	2990	104209	2354	6820	4027	5413.45	0.863726	27	876	405	11	1425	11.809	10.8743	26	691	8160	9	668	7264
55	56	94	Chaotian District	Sichuan Province	2020	12.7	26808	216106	54812	31.51	3996	119728	2385	6731	4511	9427.44	0.830697	27	921	425	11	1511	8.20707	10.048	22	792	6500	10	521	5235
56	57	95	Wangcang County	Sichuan Province	2010	46.3	18730	148604	13040	25.22	8640	182000	2097	10379	3540.65	3930.89	0.807111	44	1543	712	14	450	13.0166	14.6079	37	2465	32086	22	1862	27200
56	57	95	Wangcang County	Sichuan Province	2011	45.9	23349	175503	15010	24.6187	8850	185150	2143	10695	22768	4033.77	0.828214	44	1581	716	14	1319	11.6236	14.9785	38	2476	28780	22	1770	26512
56	57	95	Wangcang County	Sichuan Province	2012	45.8	27968	202402	16980	24.0175	7920	186541	2485.3	11720	3710	4072.95	0.706714	43	1549	688	13	1240	10.9912	14.3765	38	2395	26324	22	1737	24972
56	57	95	Wangcang County	Sichuan Province	2013	45.6	31518	224122	18950	24.1228	8220	187100	2637	11725	3750	4103.07	0.733467	43	1805	725	14	1508	13.1518	12.5008	36	1844	24252	22	1841	23014
56	57	95	Wangcang County	Sichuan Province	2014	45.7	35836	237331	21028	24.07	8480	191022	2924	11764	3761	4179.91	0.730028	44	1742	765	15	1524	11.1612	14.1168	36	2084	23260	22	1515	21387
56	57	95	Wangcang County	Sichuan Province	2015	40.62	39863	257647	22115	37.5	8610	201298	2971	11814	3773	4955.64	0.858415	44	2145	828	14	1754	11.7005	13.0622	36	1953	22851	22	1494	19515
56	57	95	Wangcang County	Sichuan Province	2016	40.7	41096	288859	23728	39.08	8610	208252	2989	11885	3785	5116.76	0.857792	45	2480	869	14	1970	13.2849	11.1145	38	1674	22239	19	1650	18339
56	57	95	Wangcang County	Sichuan Province	2017	41.2	44865	324218	25046	40.88	8790	230817	3018	11871	3891	5602.36	0.870546	45	2411	928	14	2012	11.6955	12.4873	37	1885	22046	19	1414	17657
56	57	95	Wangcang County	Sichuan Province	2018	41.5	48745	298778	27039	42.41	9090	232434	3018	11858	3981	5600.82	0.863659	45	2485	1054	16	2070	11.9322	12.2609	37	1815	21657	20	1445	17717
56	57	95	Wangcang County	Sichuan Province	2019	40.7	41173	301169	31160	43.87	9090	208252	3021	11525	4098	5116.76	0.875655	45	2480	1128	14	1970	13.2849	11.1145	38	1674	22239	19	1650	18339
56	57	95	Wangcang County	Sichuan Province	2020	33	43886	339492	41460	43.6	9390	235658	3022	9791	4160	7141.15	0.848295	45	2548	1236	14	2018	11.2131	11.4053	36	1788	20049	20	1468	16743
57	58	96	Qingchuan County	Sichuan Province	2010	24.4	9001	91079	8979	15.1464	3350	94600	1788	4690	2256	3877.05	0.799593	39	557	289	7	1250	10.1602	13.7014	26	1298	13188	22	1008	13811
57	58	96	Qingchuan County	Sichuan Province	2011	24.3	10408	111978	10250	17.284	3380	95200	1838	4825	2425	3917.7	0.829458	38	650	364	12	1230	10.194	13.7426	26	1268	12926	23	1053	14471
57	58	96	Qingchuan County	Sichuan Province	2012	24.2	11815	132877	11521	19.4215	4327	98544	2194	4865	2498	4072.07	0.773635	38	594	308	6	1180	14.4827	11.277	27	982	14222	21	1379	15551
57	58	96	Qingchuan County	Sichuan Province	2013	24	11829	148586	12792	20	4360	101645	2433	4889	2698	4235.21	0.810907	38	627	356	7	810	9.03327	7.38844	27	1022	9232	21	1470	10861
57	58	96	Qingchuan County	Sichuan Province	2014	23.8	13027	175341	13455	21.0084	4530	102317	2446	4912	2796	4299.03	0.82978	38	644	394	9	850	6.68666	9.15486	27	1267	8472	21	1059	9695
57	58	96	Qingchuan County	Sichuan Province	2015	21.17	15023	182584	13940	31.1	4830	106796	2473	4982	2877	5044.69	0.869266	38	714	428	9	950	9.51739	6.32859	27	920	8756	21	1336	8455
57	58	96	Qingchuan County	Sichuan Province	2016	21.19	16854	189576	15019	32.67	4830	108308	2473	4978	3007	5111.28	0.862997	38	778	468	9	1320	10.2672	6.07506	27	887	9107	21	1319	8013
57	58	96	Qingchuan County	Sichuan Province	2017	21.28	18248	214680	16835	34.67	5000	127146	2473	4506	4073	5974.91	0.878628	38	785	512	9	1451	8.08666	7.16903	27	1154	9332	21	988	7083
57	58	96	Qingchuan County	Sichuan Province	2018	21.3	19820	223294	18377	36.17	5180	124547	2473	4274	4245	5847.28	0.875385	38	814	526	9	1420	8.73346	6.54545	27	1073	9371	21	946	6192
57	58	96	Qingchuan County	Sichuan Province	2019	21.19	24779	185919	22631	37.65	5180	108308	2485	3728	8150	5111.28	0.879333	39	778	574	9	1320	10.2672	6.07506	27	887	9107	21	1319	8013
57	58	96	Qingchuan County	Sichuan Province	2020	15.6	31460	228799	32546	35.32	5540	127068	2455	3521	6932	8145.37	0.852099	39	895	621	9	1458	8.14967	6.23392	27	1069	8712	21	902	5623
58	59	97	Jiange County	Sichuan Province	2010	68.8	23036	167006	12256	12.0643	26170	438900	2741	37885	5752	6379.36	0.741478	59	1483	681	31	1890	14.0438	18.1765	48	2009	28214	42	2215	40261
58	59	97	Jiange County	Sichuan Province	2011	68.9	26714	195593	13644	12.1916	26150	421030	2844	39724	6503	6110.74	0.778098	59	1593	807	31	1930	12.4441	16.0194	53	2065	25697	41	2217	35515
58	59	97	Jiange County	Sichuan Province	2012	69	30392	224180	15032	12.3188	34637	412011	3127	41154	7335	5971.17	0.774902	61	1839	792	23	2327	11.9302	14.1749	53	2062	24600	37	2207	31284
58	59	97	Jiange County	Sichuan Province	2013	68.2	34434	259099	16420	12.61	34550	408712	3333	42105	8245	5992.84	0.783929	62	2052	850	19	2010	13.1997	11.1723	54	1838	24261	35	2496	27886
58	59	97	Jiange County	Sichuan Province	2014	67.7	38505	291851	17483	12.8508	34520	407847	3625	43452	9125	6024.33	0.808272	63	2177	998	17	2600	11.2478	11.4232	56	2252	25330	34	2193	25051
58	59	97	Jiange County	Sichuan Province	2015	48.17	42776	306623	18738	32.5	34500	413805	3674	43973	10019	8590.51	0.817674	65	2255	1011	17	2635	12.1025	10.3755	56	2225	26928	34	2149	22297
58	59	97	Jiange County	Sichuan Province	2016	48.26	42610	343228	20385	34.02	34500	422330	3711	32183	10991	8751.14	0.794239	66	2837	1045	17	2600	15.3317	8.59213	56	1854	28425	35	2415	20750
58	59	97	Jiange County	Sichuan Province	2017	49.49	44778	378610	22534	37.02	34460	450997	3711	31282	14245	9112.89	0.813744	67	2952	1056	17	2698	14.1966	10.6271	63	2080	29529	22	1805	19182
58	59	97	Jiange County	Sichuan Province	2018	49.5	45515	473331	24284	40.03	34700	453851	3711	30719	19779	9168.71	0.811591	68	2955	1085	17	2684	14.3932	10.6665	61	2083	29981	22	1844	19669
58	59	97	Jiange County	Sichuan Province	2019	48.26	35124	385377	28890	42.45	34500	422330	3725	29275	23487	8751.14	0.817614	69	2837	1102	17	2600	15.3317	8.59213	56	1854	28425	35	2415	20750
58	59	97	Jiange County	Sichuan Province	2020	42.4	37175	408267	36338	37.68	35180	462499	3845	27941	26638	10908	0.794154	70	2850	1154	17	2688	12.0217	10.9378	61	2396	28804	23	1946	21285
59	60	98	Cangxi County	Sichuan Province	2010	79.1	18341	219092	12194	15.7021	27240	408600	2950	25226	5415	5165.61	0.745504	71	1872	1004	21	2286	13.5605	19.5676	45	3561	48289	52	2840	55572
59	60	98	Cangxi County	Sichuan Province	2011	79.3	23525	256986	13514	15.889	27220	375410	3029	25133	5522	4734.05	0.770734	71	2003	1010	21	1882	13.6345	19.5536	45	3540	48266	55	2883	56373
59	60	98	Cangxi County	Sichuan Province	2012	79	28709	294880	14834	16.0759	23383	365410	3238	25061	5596	4625.44	0.630894	75	2228	1085	20	2900	13.4709	17.4574	45	3483	46919	52	2921	50993
59	60	98	Cangxi County	Sichuan Province	2013	79	32612	320304	16154	16.2025	23370	357600	3390	24298	5684	4526.58	0.628215	75	2651	1098	19	2945	16.0971	10.1568	47	2390	38472	49	3679	37367
59	60	98	Cangxi County	Sichuan Province	2014	79.1	37935	351578	17977	16.0556	23370	102008	3901	24301	13758	1289.61	0.637567	75	2748	1115	19	3045	16.9538	13.2531	47	2359	39994	49	2580	34193
59	60	98	Cangxi County	Sichuan Province	2015	60.6	42673	359791	19046	32	23390	367397	3902	24447	13845	6062.66	0.807074	75	2954	1245	19	3085	18.1472	12.7754	47	2195	39833	49	2493	31849
59	60	98	Cangxi County	Sichuan Province	2016	60.65	46109	398167	20598	33.53	23390	373201	3902	24499	14162	6153.36	0.792343	75	3217	1265	18	3190	19.6246	11.4304	55	2107	41349	39	2723	31125
59	60	98	Cangxi County	Sichuan Province	2017	61.06	49128	447499	22940	34.56	23820	441857	3902	24456	14519	7236.44	0.808355	75	3451	1287	18	3190	15.5644	11.7795	55	2569	39985	40	2245	26445
59	60	98	Cangxi County	Sichuan Province	2018	61.2	54916	450634	25012	37.11	24470	433234	3906	24368	14885	7078.99	0.817698	75	3321	1295	17	3190	15.271	12.7439	55	2601	39720	41	2155	27463
59	60	98	Cangxi County	Sichuan Province	2019	60.65	60972	450620	27041	39.53	24470	373201	3950	23715	15325	6153.36	0.811299	75	3217	1342	18	3190	19.6246	11.4304	55	2107	41349	39	2723	31125
59	60	98	Cangxi County	Sichuan Province	2020	51.3	64294	508084	34770	32.94	25220	443117	3980	23106	15716	8637.75	0.787441	75	3451	1354	18	3190	12.8903	12.2508	55	2688	34649	40	2480	30382
60	61	99	Chuanshan District	Sichuan Province	2010	69	56834	134364	19055	51.8822	5103	165412	1102	15174	2784	2397.28	0.667685	36	4368	2041	43	1010	19.5876	14.728	35	2425	47500	26	3364	49545
60	61	99	Chuanshan District	Sichuan Province	2011	69.9	62538	181612	23236	52.5036	12570	165422	1102	11879	3166	2366.55	0.652696	35	4398	1315	43	1019	20.3204	14.8561	35	2219	45091	28	3307	49129
60	61	99	Chuanshan District	Sichuan Province	2012	70.4	68242	228860	27417	53.125	10947	174562	1089	11523	3324	2479.57	0.694707	36	4732	1383	43	1021	17.1976	28.6343	35	2541	43699	22	1657	47447
60	61	99	Chuanshan District	Sichuan Province	2013	71.2	84572	274518	31598	54.4944	10980	185412	1115	11015	3398	2604.1	0.68719	35	4512	1425	43	1035	15.0874	13.582	36	2610	39378	30	3242	44033
60	61	99	Chuanshan District	Sichuan Province	2014	71.7	100303	290983	33966	54.6722	11280	208553	1179	10726	3568	2908.69	0.730326	35	4651	1523	43	1045	15.4653	12.9671	35	2620	40519	30	3252	42169
60	61	99	Chuanshan District	Sichuan Province	2015	66.85	129712	336231	38693	80.4	11610	130854	1066	10710	3675	1957.43	0.702175	35	4851	1621	43	1055	15.656	12.1894	33	2738	42866	31	3284	40030
60	61	99	Chuanshan District	Sichuan Province	2016	67.15	153943	400881	42733	80.77	11610	131137	1078.8	10750	3770	1952.9	0.708073	35	4951	1635	43	1078	16.1606	11.6685	35	2834	45799	31	3415	39848
60	61	99	Chuanshan District	Sichuan Province	2017	67.85	169721	562059	47717	81.88	12490	122658	1079	10710	3890	1807.78	0.684734	35	4451	1652	44	1095	16.6438	12.614	36	2956	49199	31	3132	39507
60	61	99	Chuanshan District	Sichuan Province	2018	68.1	175003	618216	50648	82.2	12670	121747	1190	10530	4050	1787.77	0.688015	35	4351	1625	45	1125	17.2594	12.9036	36	3049	52624	31	3061	39498
60	61	99	Chuanshan District	Sichuan Province	2019	67.15	186324	670109	59287	83.03	12670	131137	1321	9970	4160	1952.9	0.68388	35	4321	1635	45	1135	16.1606	11.6685	35	2834	45799	31	3415	39848
60	61	99	Chuanshan District	Sichuan Province	2020	83.3	222460	616078	50922	82.93	12820	122924	1414	9820	4264	1475.68	0.681858	36	4264	1721	45	1245	15.1296	12.2761	41	3619	54754	34	3238	39750
61	62	100	Anju District	Sichuan Province	2010	81.4	13322	135738	11863	7.14575	13000	40660	2172	38514	4285	499.509	0.721579	23	1042	422	25	1836	17.6003	15.5506	49	2259	39759	29	2212	34398
61	62	100	Anju District	Sichuan Province	2011	81.8	18061	165752	12581	7.09046	34400	40750	2202	38554	4297	498.166	0.704997	26	1312	365	26	2966	19.6304	12.8936	49	1802	35374	29	2537	32711
61	62	100	Anju District	Sichuan Province	2012	79.6	22800	195766	13299	7.03518	33747	40890	1592	38412	4412	513.693	0.478883	32	1955	552	27	3919	17.9724	15.3322	45	1957	35172	30	2062	31615
61	62	100	Anju District	Sichuan Province	2013	80.4	29516	230658	14017	7.21393	34140	410250	1680	38435	4480	5102.61	0.458396	32	2540	567	27	4010	13.0877	11.5844	46	2121	27759	29	2211	25613
61	62	100	Anju District	Sichuan Province	2014	80.7	33614	211385	15525	7.43494	34420	415306	1674	38325	4520	5146.29	0.506253	32	3150	581	27	4120	11.9456	8.80755	61	2224	26567	29	2650	23340
61	62	100	Anju District	Sichuan Province	2015	64.57	45398	256621	17847	25.8	34720	425475	1939	37884	4865	6589.36	0.781539	33	3650	621	27	4252	14.3783	10.4557	41	1914	27520	30	2199	22992
61	62	100	Anju District	Sichuan Province	2016	64.6	54887	284118	20192	27.51	34720	431435	1619	38160	4910	6678.56	0.775589	34	4262	635	27	4351	14.9952	10.9798	42	1871	28056	28	2030	22289
61	62	100	Anju District	Sichuan Province	2017	64.2	61717	318131	23020	29.9	37190	395440	1619	37806	4952	6159.5	0.753708	34	5342	655	28	4456	14.4581	11.0079	43	1969	28468	27	2017	22203
61	62	100	Anju District	Sichuan Province	2018	64.3	71039	350172	26062	32.1	38280	396719	1688	37433	5015	6169.81	0.771585	35	6710	675	28	4581	14.5421	11.0992	42	1994	28997	27	1976	21932
61	62	100	Anju District	Sichuan Province	2019	64.6	78987	392658	29355	34.32	38280	431435	1695	29910	5245	6678.56	0.748537	35	8102	689	28	4752	14.9952	10.9798	42	1871	28056	28	2030	22289
61	62	100	Anju District	Sichuan Province	2020	43.2	95573	406083	45952	32.15	40300	400231	1710	29516	9356	9264.62	0.751759	36	9356	695	28	4952	14.8897	12.3754	42	1885	28067	27	1838	22746
62	63	101	Pengxi County	Sichuan Province	2010	74.3	11722	152358	12807	14.5509	11820	358100	1827	40052	6730.29	4819.65	0.720788	36	1317	656	23	3020	14.3904	13.8561	38	2467	35501	37	2418	33504
62	63	101	Pengxi County	Sichuan Province	2011	74	17275	191673	14535	14.7297	23060	345100	1901	41783	6886	4663.51	0.731425	37	1571	499	26	3185	14.339	10.1322	38	2431	34858	36	2376	24074
62	63	101	Pengxi County	Sichuan Province	2012	71.1	22828	230988	16263	14.9086	19353	351400	1832.5	41561	6912	4942.33	0.739719	37	1730	462	29	4018	14.1673	13.9656	38	2325	32939	37	2325	32470
62	63	101	Pengxi County	Sichuan Province	2013	71.7	28548	237883	17991	17.0153	20340	339400	1761	41245	7540	4733.61	0.782343	37	1795	521	30	1160	11.9278	11.6028	37	2271	27088	37	2271	26350
62	63	101	Pengxi County	Sichuan Province	2014	71.8	33486	236162	19119	17.2702	20870	339460	1768	40425	7475	4727.86	0.786015	37	1810	558	27	4016	11.1803	10.8727	38	2218	24798	35	2136	23224
62	63	101	Pengxi County	Sichuan Province	2015	55.94	40529	276680	21443	32.34	20950	345740	1744	39323	8186	6180.55	0.785939	37	2105	624	28	4251	11.7404	9.87921	32	2092	24561	34	1987	19630
62	63	101	Pengxi County	Sichuan Province	2016	53.69	46694	315762	24176	33.25	20950	344352	1765.3	38244	8033	6413.71	0.800685	37	2394	684	29	4416	13.1061	9.68474	31	1941	25439	34	1900	18401
62	63	101	Pengxi County	Sichuan Province	2017	53.96	50991	384634	27415	35.08	23410	319378	1789	38044	8104	5918.79	0.790851	38	2354	721	28	4685	12.6542	9.96114	29	2033	25726	30	1750	17432
62	63	101	Pengxi County	Sichuan Province	2018	52.7	51822	420917	30143	36.9	24070	320455	1922	37227	8370	6080.74	0.799364	38	2414	758	28	4425	13.3722	10.3094	28	1956	26156	30	1687	17392
62	63	101	Pengxi County	Sichuan Province	2019	53.69	54915	410235	33950	38.04	24070	344352	1925	36427	8445	6413.71	0.783671	38	2394	812	29	4416	13.1061	9.68474	31	1941	25439	34	1900	18401
62	63	101	Pengxi County	Sichuan Province	2020	43	63565	411218	41906	39.08	24700	324743	1955	36328	8637	7552.16	0.767419	38	2385	865	29	4652	13.5363	10.6279	30	1900	25719	32	1712	18195
63	64	102	Daying County	Sichuan Province	2010	55.1	20758	118399	16932	18.218	20000	270400	1589	19046	13466	4907.44	0.706398	41	1520	512	1	400	20.136	19.0051	67	1463	29459	27	1572	29876
63	64	102	Daying County	Sichuan Province	2011	55.5	26010	150319	18775	18.5586	19760	241120	1589	31242	13466	4344.5	0.710709	42	1420	536	17	1479	19.5614	17.3968	30	1457	28501	27	1618	28148
63	64	102	Daying County	Sichuan Province	2012	54.5	31262	182239	20618	18.8991	32767	235410	2697	31863	14141	4319.45	0.762986	43	2699	2170	33	1524	12.7702	12.1798	70	3438	43904	45	3681	44834
63	64	102	Daying County	Sichuan Province	2013	55.2	38141	180555	22461	21.558	18180	251300	1480	20499	14141	4552.54	0.75686	43	1450	2250	16	1501	16.9205	13.7659	30	1384	23418	27	1636	22521
63	64	102	Daying County	Sichuan Province	2014	55.4	42903	187399	24167	21.6606	18280	521912	1483	20650	14141	9420.79	0.80728	43	1266	2340	14	1720	17.5297	12.3415	30	1365	23928	27	1584	19549
63	64	102	Daying County	Sichuan Province	2015	48.46	49669	208253	26844	36.1	18480	256096	1445	20524	14141	5284.69	0.769447	43	1675	2510	14	1750	17.6006	11.6399	30	1417	24940	27	1508	17553
63	64	102	Daying County	Sichuan Province	2016	48.58	57205	215272	29335	49.27	18480	249890	2648.9	32012	15271	5143.89	0.785987	43	1954	2621	14	1758	17.8309	11.3171	30	1461	26051	27	1441	16308
63	64	102	Daying County	Sichuan Province	2017	89.13	63006	227858	32907	50.2	33180	378493	2649	28312	15209	4246.53	0.743501	42	2150	2715	15	1758	13.896	9.9635	60	3011	41841	44	3315	33029
63	64	102	Daying County	Sichuan Province	2018	87.3	63521	259784	35629	51.48	33280	378646	2704	27140	15203	4337.3	0.77274	44	2058	2855	21	1852	14.3137	10.228	60	2955	42297	44	3215	32883
63	64	102	Daying County	Sichuan Province	2019	48.58	70664	277937	36394	41.2	33280	249890	2805	20478	15320	5143.89	0.766398	45	1954	2945	14	1758	17.8309	11.3171	30	1461	26051	27	1441	16308
63	64	102	Daying County	Sichuan Province	2020	38.7	81976	292897	46711	44.48	22220	208316	2950	20156	5592	5382.83	0.753365	46	2102	3520	16	2214	16.9939	12.9284	42	1630	27700	25	1396	18048
64	65	103	Shehong City	Sichuan Province	2010	101.6	45887	205673	21599	23.5953	31980	458900	2697	30876	11549	4516.73	0.702307	18	954	975	31	2115	14.4133	13.6449	73	3441	49596	44	3678	50186
64	65	103	Shehong City	Sichuan Province	2011	101.5	56127	246221	23041	24.335	31960	445100	2698.76	20145	4491	4385.22	0.740929	19	985	641	23	3265	13.6939	13.123	69	3447	47203	43	3562	46744
64	65	103	Shehong City	Sichuan Province	2012	100.5	66367	286769	24483	25.0746	17847	435820	2700	20172	4806	4336.52	0.81858	18	979	550	21	5124	18.8181	15.4752	30	1413	26590	27	1671	25859
64	65	103	Shehong City	Sichuan Province	2013	100.9	76413	300723	25925	28.5431	32780	430500	2705	34542	14519	4266.6	0.824921	18	2883	568	37	7485	11.3069	11.0005	70	3451	39020	45	3653	40185
64	65	103	Shehong City	Sichuan Province	2014	100.8	80291	296306	28021	29.3651	32810	426000	2705	35303	15182	4226.19	0.860628	18	3672	628	39	7900	13.1079	10.9707	67	2965	38865	43	3518	38595
64	65	103	Shehong City	Sichuan Province	2015	93.18	90849	329639	31440	48.35	32820	437999	2699	36861	15275	4700.57	0.788829	18	3854	691	40	7951	12.5446	10.4878	65	3162	39666	44	3481	36508
64	65	103	Shehong City	Sichuan Province	2016	95.78	100216	347102	33951	37.03	32820	437793	2700	20442	4995	4570.82	0.767879	18	4011	725	40	8100	13.4329	10.1111	64	3031	40715	44	3419	34570
64	65	103	Shehong City	Sichuan Province	2017	48.45	110360	387498	38987	38.35	22320	204281	2700	20987	5019	4216.33	0.763177	18	4112	854	40	8251	17.3795	11.7765	30	1552	26973	27	1378	16228
64	65	103	Shehong City	Sichuan Province	2018	47.8	116904	476085	42779	39.85	22220	205849	2711	20783	5289	4306.46	0.783632	19	4158	912	40	8100	17.5913	12.144	30	1583	27847	26	1375	16698
64	65	103	Shehong City	Sichuan Province	2019	95.78	125298	478280	46147	53.31	22220	437793	2711	27572	15467	4570.82	0.780003	20	4011	1025	40	8100	13.4329	10.1111	64	3031	40715	44	3419	34570
64	65	103	Shehong City	Sichuan Province	2020	73.2	150932	530625	55954	60.47	34130	386561	2712	26680	15508	5280.89	0.760571	20	4105	1135	40	8552	13.45	11.3946	66	3058	41130	34	2894	32976
65	66	104	Shizhong District	Sichuan Province	2010	53.1	12647	155471	29882	33.2584	10900	103444	878	8799	8749	1948.1	0.745886	32	3352	935	21	1651	17.4013	18.3619	72	1839	32001	26	2009	36889
65	66	104	Shizhong District	Sichuan Province	2011	53.3	18602	116245	32402	42.5891	10880	103845	895	8938	8993	1948.31	0.665178	30	3410	1035	20	1559	18.4912	16.4346	71	1708	31583	26	2140	35170
65	66	104	Shizhong District	Sichuan Province	2012	53.9	24557	77019	34922	51.9199	11003	104568	923	8923	9128	1940.04	0.772414	32	3948	1122	22	1593	19.7623	16.1936	70	1620	32015	26	2113	34217
65	66	104	Shizhong District	Sichuan Province	2013	53.6	32072	172730	37442	52.8146	11100	105151	924	8974	9984	1961.77	0.764713	32	4010	1211	20	1651	18.9957	15.0335	62	1644	31229	26	2178	32743
65	66	104	Shizhong District	Sichuan Province	2014	53.6	42693	185492	39753	53.7705	15490	105303	786	8560	13839	1964.61	0.812738	32	4120	1254	20	1751	17.9444	14.3142	62	1727	30990	26	2158	30890
65	66	104	Shizhong District	Sichuan Province	2015	52.07	52966	213922	41664	69.2568	15490	105851	781	8556	13942	2032.86	0.718453	32	4250	1310	21	1842	19.876	12.4947	29	1613	32060	36	2349	29350
65	66	104	Shizhong District	Sichuan Province	2016	53.2	58660	227093	49767	56.33	11620	106163	934	8990	12696	1995.55	0.73176	33	4520	1350	21	1952	20.6351	12.2468	29	1614	33305	36	2326	28486
65	66	104	Shizhong District	Sichuan Province	2017	68.18	55123	251138	49805	57.1	11640	118061	1056.32	8223	13410	1731.61	0.761623	33	4850	1480	21	2150	19.7126	13.4056	31	1656	32644	26	2478	33219
65	66	104	Shizhong District	Sichuan Province	2018	68.71	52300	261606	51961	58.3	11690	118034	850	8121	14436	1717.86	0.685422	34	4950	1540	22	2510	18.9893	18.6453	31	1680	31902	26	1889	35221
65	66	104	Shizhong District	Sichuan Province	2019	68.18	53022	308754	50460	59.5	12000	106163	890	7178	15979	1557.1	0.713884	34	5452	1654	21	2640	20.6351	12.2468	29	1614	33305	36	2326	28486
65	66	104	Shizhong District	Sichuan Province	2020	81.5	50979	285377	62900	74.52	12000	118229	920	6252	16773	1450.66	0.72466	35	5950	1750	24	2950	17.598	12.334	30	1622	28544	24	1952	24076
66	67	105	Dongxing District	Sichuan Province	2010	88.3	16285	237107	20073	15.0502	21710	295631	1562	39969	9960	3348.03	0.733493	34	2575	839	35	2506	20.1101	17.0284	57	2735	55001	35	1867	31792
66	67	105	Dongxing District	Sichuan Province	2011	88.6	23930	170390	22188	16.14	22520	301205	1580	39971	9980	3399.6	0.697447	34	3076	902	36	3171	25.7039	13.0562	58	2192	56343	33	2258	29481
66	67	105	Dongxing District	Sichuan Province	2012	88.8	31575	103673	24303	17.2297	17383	310215	1611	40051	10080	3493.41	0.778415	35	4033	1017	36	3404	25.8548	12.1344	58	2169	56079	33	2254	27351
66	67	105	Dongxing District	Sichuan Province	2013	89.2	39075	238199	26418	18.1614	17650	321451	1611	40154	10100	3603.71	0.782782	35	4125	1025	36	3571	24.1781	10.2914	57	2077	50218	32	2275	23413
66	67	105	Dongxing District	Sichuan Province	2014	89.5	48603	268620	28573	18.7709	17650	158064	1611	40234	10201	1766.08	0.808019	36	4265	1045	36	3684	19.4526	10.29	57	2565	49896	33	2276	23420
66	67	105	Dongxing District	Sichuan Province	2015	76.53	55867	277141	28698	48.334	18370	336151	1648	40354	10203	4392.41	0.751962	36	4562	1085	36	3752	18.9076	10.4097	57	2619	49519	32	2282	23755
66	67	105	Dongxing District	Sichuan Province	2016	76.53	61154	293455	27482	49.47	18370	340531	1620	40515	10228	4449.64	0.795411	37	4556	1125	36	3885	23.1603	11.1973	57	2078	48127	32	2260	25306
66	67	105	Dongxing District	Sichuan Province	2017	77.53	65268	343173	27539	50.96	20370	366829	2321.27	36097	10511	4731.44	0.773696	37	4752	1195	36	3951	22.3847	12.0248	52	2056	46023	31	2258	27152
66	67	105	Dongxing District	Sichuan Province	2018	79.7	90914	358064	29087	52.38	21150	368502	2451	35736	10574	4623.61	0.748691	38	4895	1235	36	4025	21.4919	9.81397	52	2039	43822	31	2978	29226
66	67	105	Dongxing District	Sichuan Province	2019	76.53	91142	365810	31043	54.18	21150	340531	2561	34752	10580	4449.64	0.750075	38	5102	1285	36	4115	23.1603	11.1973	57	2078	48127	32	2260	25306
66	67	105	Dongxing District	Sichuan Province	2020	75.4	87122	370517	33901	55.14	21150	371646	2611	29500	10693	4929	0.75572	39	5105	1321	36	4265	16.4265	13.2475	57	2734	44910	34	2388	31635
67	68	106	Weiyuan County	Sichuan Province	2010	74.7	48131	271082	28164	23.6631	28000	324500	2257	15558	21560	4344.04	0.732703	36	1937	748	22	1910	13.3129	14.2668	115	2675	35612	38	2530	36095
67	68	106	Weiyuan County	Sichuan Province	2011	74.8	60307	200619	33757	24.0642	30390	315000	2260	16569	5494	4211.23	0.692092	34	2248	758	22	2406	15.3712	11.9222	54	2255	34662	37	2828	33716
67	68	106	Weiyuan County	Sichuan Province	2012	74.8	72483	130156	39350	24.4652	30260	315100	2538	17691	24180	4212.57	0.738917	34	2964	785	23	2560	16.176	11.1791	54	2142	34649	37	2887	32274
67	68	106	Weiyuan County	Sichuan Province	2013	74.6	84308	268017	44943	24.7989	31060	302049	2536	18718	25655	4048.91	0.773148	34	2883	825	23	2630	16.8967	10.6093	53	2061	34824	36	2854	30279
67	68	106	Weiyuan County	Sichuan Province	2014	74.1	79797	280470	49528	25.1012	32220	303160	2536	19782	27275	4091.23	0.787574	34	3267	945	26	3361	14.3188	11.4092	54	2472	35396	36	2478	28272
67	68	106	Weiyuan County	Sichuan Province	2015	59.57	75324	297967	49443	46.181	32220	310839	2570	20750	28857	5218.05	0.773271	34	3451	1026	26	3365	15.9877	9.8357	53	2285	36532	36	2745	26999
67	68	106	Weiyuan County	Sichuan Province	2016	59.27	70163	309893	53409	47.26	32220	307017	2571	20844	28849	5179.97	0.784051	34	3556	1142	26	3366	18.5005	9.79128	53	2004	37075	36	2683	26270
67	68	106	Weiyuan County	Sichuan Province	2017	58.63	74396	322111	56305	48.83	32420	336032	2570.89	19875	28867	5731.39	0.787062	34	3518	1295	26	3251	17.8018	9.97729	53	2069	36832	36	2686	26799
67	68	106	Weiyuan County	Sichuan Province	2018	59.1	90616	308704	59641	50.4	32620	336365	2572	19230	29723	5691.46	0.769112	35	3845	1350	26	3172	16.8113	10.4384	53	2136	35909	36	2687	28048
67	68	106	Weiyuan County	Sichuan Province	2019	59.27	100468	343842	59554	51.73	32620	307017	2572	17246	30312	5179.97	0.778782	35	3556	1421	26	3366	18.5005	9.79128	53	2004	37075	36	2683	26270
67	68	106	Weiyuan County	Sichuan Province	2020	54.7	104500	399934	64750	50.83	32620	339181	2573	15690	31461	6200.74	0.762603	35	3651	1528	26	3561	13.4512	12.2052	55	2451	32969	36	2417	29500
68	69	107	Zizhong County	Sichuan Province	2010	131.1	35347	403254	13675	14.0458	18470	549700	3528	42315	21939	4192.98	0.749699	40	2729	765	62	5855	18.0134	17.8672	73	3742	67406	65	3269	58408
68	69	107	Zizhong County	Sichuan Province	2011	130.9	44359	275336	15105	14.0565	32680	523140	3582	42568	7884	3996.49	0.705208	38	2563	719	62	5540	27.4986	11.6838	74	2441	67124	64	4712	55054
68	69	107	Zizhong County	Sichuan Province	2012	130.8	53371	147418	16535	14.0673	32973	519850	3582	43142	23857	3974.39	0.786717	39	3380	797	60	6276	30.1057	11.1373	73	2281	68671	64	4515	50285
68	69	107	Zizhong County	Sichuan Province	2013	130.6	64113	353183	17965	14.242	33840	512219	3582	44721	24872	3922.04	0.802369	40	3715	825	56	6476	28.2009	11.1425	78	2429	68500	59	4351	48481
68	69	107	Zizhong County	Sichuan Province	2014	130.1	75409	388113	19303	14.2198	35130	513004	3582	45272	25803	3943.15	0.851955	40	3955	894	56	7029	27.6516	11.1163	82	2457	67940	57	4179	46455
68	69	107	Zizhong County	Sichuan Province	2015	121.12	83334	428558	19470	36.2203	35660	526125	3582	46020	26881	4343.83	0.784132	41	4124	925	54	7025	19.6217	11.2063	82	3481	68303	57	4159	46607
68	69	107	Zizhong County	Sichuan Province	2016	121.12	88099	446373	21132	37.3	35660	528097	3583	46322	27728	4360.11	0.782903	41	4050	974	52	7159	27.3594	11.31	82	2418	66155	56	4148	46914
68	69	107	Zizhong County	Sichuan Province	2017	120.91	88981	486883	21211	38.42	39330	559519	3743.63	43760	30073	4627.57	0.774729	41	4084	1045	50	7251	26.1987	11.6747	81	2385	62484	53	4196	48987
68	69	107	Zizhong County	Sichuan Province	2018	115.7	91129	488416	22822	39.05	40430	560663	3744	43440	30001	4845.83	0.748892	41	4152	1125	48	7156	24.4605	11.8846	81	2369	57947	53	4366	51888
68	69	107	Zizhong County	Sichuan Province	2019	121.12	92164	563503	23922	40.75	40430	528097	3744	39726	29673	4360.11	0.747067	41	4050	1234	52	7159	27.3594	11.31	82	2418	66155	56	4148	46914
68	69	107	Zizhong County	Sichuan Province	2020	84.6	93034	592543	32940	39.66	40540	564178	3755	38647	30919	6668.77	0.76042	41	4158	1341	52	7268	16.122	15.2304	82	3221	51929	53	3424	52149
69	70	108	Longchang City	Sichuan Province	2010	78.3	29562	254372	24175	24.3943	21500	258100	1424	11600	15345	3296.3	0.787395	21	1650	597	30	2501	15.825	15.3949	57	2594	41050	28	2193	33761
69	70	108	Longchang City	Sichuan Province	2011	78.5	37168	182506	25961	24.586	22210	259541	1470	11720	16035	3306.25	0.717728	21	1945	572	33	2503	17.1658	15.0769	56	2412	41404	28	2173	32762
69	70	108	Longchang City	Sichuan Province	2012	78.7	44774	110640	27747	24.7776	25220	260005	1470	11814	16708	3303.75	0.726978	21	2562	577	35	2711	18.2553	14.7727	56	2350	42900	28	2147	31717
69	70	108	Longchang City	Sichuan Province	2013	78.8	53960	251071	29533	25.1269	26220	260599	1470	11886	17350	3307.09	0.746931	21	3487	621	35	2799	20.2437	13.7435	56	2224	45022	30	2230	30648
69	70	108	Longchang City	Sichuan Province	2014	78.7	65113	268622	31940	25.6671	26670	260538	1487	11920	17978	3310.52	0.745818	21	3525	635	29	2856	19.4605	14.471	56	2378	46277	30	2066	29897
69	70	108	Longchang City	Sichuan Province	2015	64.68	73943	298073	36047	51.4378	27510	268051	1528	12033	18374	4144.26	0.726799	21	3698	751	34	3155	19.7068	13.55	56	2401	47316	30	2191	29688
69	70	108	Longchang City	Sichuan Province	2016	64.78	79188	310833	39033	52.62	27510	280191	1509	12153	18613	4325.27	0.786012	21	3346	812	38	4127	20.4734	14.011	56	2311	47314	30	2173	30446
69	70	108	Longchang City	Sichuan Province	2017	64.78	82090	338170	41052	53.49	28190	323550	1700.42	11798	18855	4994.59	0.795728	21	3215	879	40	4185	19.4051	14.7947	56	2375	46087	30	2207	32652
69	70	108	Longchang City	Sichuan Province	2018	62.3	92086	346364	44853	54.45	28800	324766	1705	11436	19440	5212.94	0.780845	21	3485	925	41	4220	19.3357	15.6396	56	2270	43892	30	2250	35189
69	70	108	Longchang City	Sichuan Province	2019	64.78	94432	374972	46506	55.47	28800	280191	1705	9660	20148	4325.27	0.759489	22	3346	1055	38	4127	20.4734	14.011	56	2311	47314	30	2173	30446
69	70	108	Longchang City	Sichuan Province	2020	56.9	92539	379474	52232	48.41	28940	328320	1710	9460	20163	5770.12	0.770284	22	3425	1132	38	4236	16.8458	15.9091	56	2295	38661	30	2376	37800
70	71	109	Shizhong District	Sichuan Province	2010	58.8	42048	121375	26325	57.8325	15290	103450	742	9104	11494	1759.35	0.71703	49	3632	1130	19	1926	15.5749	15.9275	35	1889	29421	38	2262	36028
70	71	109	Shizhong District	Sichuan Province	2011	59.4	58353	145600	29576	50.5051	15590	103980	751	9279	8974	1750.51	0.716782	49	4180	1246	17	2347	15.4226	15.5345	35	1881	29010	38	2234	34704
70	71	109	Shizhong District	Sichuan Province	2012	60.1	74658	169825	32827	43.1776	15487	104985	751	8868	13500	1746.84	0.774953	50	4566	1328	18	2414	17.8255	13.3465	33	1633	29109	38	2528	33740
70	71	109	Shizhong District	Sichuan Province	2013	60.4	85260	190062	36078	43.4701	15490	105295	785	8565	13595	1743.29	0.7807	51	4752	1450	20	2521	18.665	13.8584	33	1612	30088	38	2330	32290
70	71	109	Shizhong District	Sichuan Province	2014	61.2	101638	183136	39207	43.4701	11360	105321	930	9029	9970	1720.93	0.811775	51	4970	1510	20	2650	18.6663	13.2805	33	1612	30090	36	2335	31010
70	71	109	Shizhong District	Sichuan Province	2015	67.95	110578	227602	42091	55.56	11610	108944	955	8958	10636	1603.3	0.767969	51	5320	1652	22	2751	18.3857	13.5651	36	1771	32561	26	2350	31878
70	71	109	Shizhong District	Sichuan Province	2016	53.52	117429	231812	45680	70.65	11630	108921	789	8548	14378	2035.15	0.737088	52	5940	1740	23	2982	18.3569	13.8174	66	1771	32510	28	2355	32540
70	71	109	Shizhong District	Sichuan Province	2017	53.1	145328	238296	47017	71.88	15490	106443	813	8236	14997	2004.58	0.748937	52	6210	1890	25	3240	20.4218	11.3702	29	1707	34860	36	2426	27584
70	71	109	Shizhong District	Sichuan Province	2018	69.1	125369	235482	50815	73.41	15490	106634	849	8205	15383	1543.18	0.749947	52	6851	1980	23	3840	21.0212	11.203	30	1789	37607	42	2497	27974
70	71	109	Shizhong District	Sichuan Province	2019	70.2	120127	227823	58282	74.81	16410	106654	875	7797	15585	1519.29	0.766183	53	7020	2340	25	4210	16.7809	11.1484	65	1789	30021	35	2351	26210
70	71	109	Shizhong District	Sichuan Province	2020	42.5	130168	268781	53333	63.04	15290	107056	895	7698	16410	2518.95	0.745651	53	7216	2750	26	4501	22.2082	11.3415	26	1878	41707	37	2653	30089
71	72	110	Shawan District	Sichuan Province	2010	19.2	36048	86763	58561	36.2503	4630	39540	575	17332	5872	2059.38	0.681979	20	918	211	11	710	14.3493	16.096	17	627	8997	16	594	9561
71	72	110	Shawan District	Sichuan Province	2011	19.1	45868	93200	67314	37.1728	4630	40058	578	18005	7240	2097.28	0.75981	20	926	217	12	710	13.6776	15.5906	17	611	8357	16	596	9292
71	72	110	Shawan District	Sichuan Province	2012	18.9	55688	99637	76067	38.0952	4953	41850	578	18222	8996	2214.29	0.768305	20	888	212	13	815	18.8333	11.1313	16	414	7797	16	777	8649
71	72	110	Shawan District	Sichuan Province	2013	18.8	62568	108294	84820	38.2979	5160	42102	577	18001	9252	2239.47	0.79327	20	912	265	13	952	23.693	13.1687	9	316	7487	16	587	7730
71	72	110	Shawan District	Sichuan Province	2014	18.6	60005	106466	91165	37.6344	5160	43376	577	18642	7779	2332.04	0.801101	20	923	315	13	1025	11.4883	7.96128	21	639	7341	18	878	6990
71	72	110	Shawan District	Sichuan Province	2015	17.73	63312	122644	98215	49.859	5160	43859	577	19170	8344	2473.72	0.815404	20	933	358	13	1126	23.8783	10.2164	9	304	7259	17	633	6467
71	72	110	Shawan District	Sichuan Province	2016	17.53	68194	120883	105744	51.28	5160	45705	589	19290	8346	2607.24	0.790881	21	945	435	13	1235	22.5812	9.75556	9	308	6955	17	630	6146
71	72	110	Shawan District	Sichuan Province	2017	17.25	63072	110897	115101	52.46	5190	50774.2	589	18747	8368	2943.43	0.818578	21	956	521	13	1314	17.4781	9.63636	10	389	6799	16	616	5936
71	72	110	Shawan District	Sichuan Province	2018	17.1	76015	126578	123513	54	5190	50906	594	4286	6525	2976.96	0.798711	21	967	612	13	1452	17.1497	9.49	7	394	6757	17	600	5694
71	72	110	Shawan District	Sichuan Province	2019	17.53	82561	162011	102925	55.4	5190	45705	595	4275	6638	2607.24	0.797955	21	985	715	13	1536	14.6482	8.45706	7	452	6621	18	652	5514
71	72	110	Shawan District	Sichuan Province	2020	14.5	66141	145133	125742	47.84	5190	51742.7	595	4270	7216	3568.46	0.785272	21	1045	855	13	1685	11.3212	9.57904	7	579	6555	16	563	5393
72	73	111	Wutongqiao District	Sichuan Province	2010	31.8	25132	75155	32462	42.1384	8050	80214	587	4100	5268	2522.45	0.69998	24	1594	411	14	1225	12.3269	15.3663	29	887	10934	16	759	11663
72	73	111	Wutongqiao District	Sichuan Province	2011	31.8	34524	90733	35219	42.4528	8050	81251	597	4000	6124	2555.06	0.722755	24	1622	426	14	1279	11.7191	14.2831	22	865	10137	15	763	10898
72	73	111	Wutongqiao District	Sichuan Province	2012	31.8	43916	106311	37976	42.7673	9893	82514	669	4347	6174	2594.78	0.779269	23	1656	417	14	1279	13.3072	11.7676	22	726	9661	15	852	10026
72	73	111	Wutongqiao District	Sichuan Province	2013	31.7	47099	122660	40733	43.2177	9890	83354	669	4528	6507	2629.46	0.813072	23	1741	458	14	1345	13.7088	12.5672	22	697	9555	15	744	9350
72	73	111	Wutongqiao District	Sichuan Province	2014	31.4	33664	112284	39287	43.3121	9890	84438	669	4663	6528	2689.11	0.823279	23	1758	552	14	1415	12.6788	11.2435	24	769	9750	15	764	8590
72	73	111	Wutongqiao District	Sichuan Province	2015	32.24	36727	136060	42161	52.6675	9890	84960	669	4708	6611	2635.24	0.783135	23	1821	581	14	1572	14.7564	10.4286	17	669	9872	15	735	7665
72	73	111	Wutongqiao District	Sichuan Province	2016	32.15	41692	132718	45700	53.97	9890	85072	682	4797	7223	2646.1	0.754088	23	1854	621	14	1632	14.2714	9.48304	17	689	9833	15	737	6989
72	73	111	Wutongqiao District	Sichuan Province	2017	31.85	45265	128842	50429	55.07	9890	79532.9	682	4798	8140	2497.11	0.768677	23	1898	675	14	1778	14.7807	9.10083	17	675	9977	15	724	6589
72	73	111	Wutongqiao District	Sichuan Province	2018	31	50525	141962	54631	56.21	9990	79893	696	4793	8692	2577.19	0.767202	23	1921	721	14	1850	15.2831	9.31337	17	657	10041	16	718	6687
72	73	111	Wutongqiao District	Sichuan Province	2019	32.15	51912	152670	70890	57.31	9990	85072	700	4648	9473	2646.1	0.764079	24	1925	758	14	1963	14.6774	9.45103	17	685	10054	16	725	6852
72	73	111	Wutongqiao District	Sichuan Province	2020	23.8	43005	162538	96922	53.15	10190	81073.1	700	4524	10346	3406.43	0.756682	24	1988	824	14	2015	14.0556	9.71063	17	755	10612	16	743	7215
73	74	112	Jinkouhe District	Sichuan Province	2010	5.3	674836	31444	44756	28.3019	460	9850	316	609	846	1858.49	0.798046	7	115	39	4	154	12.8367	13.583	10	251	3222	6	223	3029
73	74	112	Jinkouhe District	Sichuan Province	2011	5.3	345232	36481	49286	28.3019	498	10025	316	613	846	1891.51	0.834159	7	115	43	4	191	11.9231	12.5708	10	234	2790	6	212	2665
73	74	112	Jinkouhe District	Sichuan Province	2012	5.3	15628	41518	53816	28.3019	333	10444	323	616	878	1970.57	0.753149	7	146	37	4	221	14.436	10.8084	10	172	2483	6	214	2313
73	74	112	Jinkouhe District	Sichuan Province	2013	5.3	16645	55884	58346	28.3019	330	10521	323	616	903	1985.09	0.773169	7	149	41	4	222	12.8953	11.9595	9	172	2218	6	173	2069
73	74	112	Jinkouhe District	Sichuan Province	2014	5.3	13939	60958	60497	28.3019	350	10666	327	631	911	2012.45	0.752153	7	152	42	4	223	11.13	10.1445	12	200	2226	4	173	1755
73	74	112	Jinkouhe District	Sichuan Province	2015	4.9	14706	52065	64885	47.1429	486.7	10839	327	632	922	2212.04	0.875032	7	165	48	4	235	11.3252	9.10843	10	206	2333	5	166	1512
73	74	112	Jinkouhe District	Sichuan Province	2016	4.69	18480	61324	41485	44.99	486.7	10976	327	638	946	2340.3	0.870462	7	175	53	4	248	12.2176	9.22819	10	193	2358	4	149	1375
73	74	112	Jinkouhe District	Sichuan Province	2017	4.61	20107	71482	77051	46.2	750	19751.7	327	610	960	4284.54	0.880718	7	185	59	4	268	13.0529	8.89103	8	189	2467	4	156	1387
73	74	112	Jinkouhe District	Sichuan Province	2018	4.6	21746	87877	81845	47.43	750	19765	326	444	968	4296.74	0.872613	7	135	58	4	289	13.6774	8.88608	8	186	2544	4	158	1404
73	74	112	Jinkouhe District	Sichuan Province	2019	4.69	23469	92704	70597	48.8	750	10976	329	349	1064	2340.3	0.868823	7	145	75	4	310	12.0476	8.83648	8	210	2530	4	159	1405
73	74	112	Jinkouhe District	Sichuan Province	2020	3.9	24654	99353	85642	41.89	750	20296.9	352	329	1090	5204.34	0.852771	7	156	62	4	323	11.9315	11.1626	9	219	2613	4	123	1373
74	75	113	Qianwei County	Sichuan Province	2010	57	30845	120078	18550	23.4644	16790	228900	1488	11203	10056	4015.79	0.732471	33	1500	474	28	1730	13.535	14.9499	84	1699	22996	31	1718	25684
74	75	113	Qianwei County	Sichuan Province	2011	57	34047	149612	21104	24.386	16990	235100	1489	11438	11578	4124.56	0.732373	36	1659	512	28	1895	13.4049	13.6045	84	1682	22547	31	1727	23495
74	75	113	Qianwei County	Sichuan Province	2012	56.9	37249	179146	23658	25.3076	20173	238500	1489	11587	12192	4191.56	0.830932	36	1422	503	28	1895	15.1041	11.6278	70	1528	23079	28	1886	21930
74	75	113	Qianwei County	Sichuan Province	2013	57	40238	183430	26212	25.614	21300	240368	1491	11721	11864	4216.98	0.826532	36	1849	521	28	1919	15.6695	11.6037	70	1510	23661	28	1746	20260
74	75	113	Qianwei County	Sichuan Province	2014	56.8	45463	214139	28745	25.8803	21560	235580	1491	11735	12284	4147.54	0.864092	36	1939	535	34	2232	16.4466	10.4791	70	1471	24193	28	1843	19313
74	75	113	Qianwei County	Sichuan Province	2015	42.33	50451	248883	31675	35.9556	22360	241356	1491	11692	12591	5701.77	0.812225	36	2005	545	31	2421	17.2991	10.7037	58	1461	25274	28	1708	18282
74	75	113	Qianwei County	Sichuan Province	2016	42.43	55568	273287	34490	37.47	22360	238544	1502	11658	12512	5622.06	0.804066	36	2112	555	31	2525	17.7542	10.2915	29	1444	25637	28	1705	17547
74	75	113	Qianwei County	Sichuan Province	2017	42.7	59258	295731	37505	38.95	22740	269475	1502	11644	12482	6310.9	0.826395	36	2112	584	32	2886	17.5852	10.7105	28	1449	25481	28	1665	17833
74	75	113	Qianwei County	Sichuan Province	2018	42.7	66892	254821	40051	40.63	23080	271890	1497	11621	12507	6367.45	0.806283	36	2112	595	28	3536	17.5973	11.36	28	1423	25041	29	1678	19062
74	75	113	Qianwei County	Sichuan Province	2019	42.43	70050	256862	50442	42.19	23080	238544	1560	11318	13714	5622.06	0.79712	36	2112	621	31	2525	17.0446	11.1365	28	1458	24851	29	1751	19500
74	75	113	Qianwei County	Sichuan Province	2020	41.6	76449	302881	55702	40.66	23080	275028	1688	10955	13814	6611.24	0.790952	36	2152	657	32	2845	16.3784	11.2383	28	1488	24371	28	1830	20566
75	76	114	Jingyan County	Sichuan Province	2010	41.8	10708	100955	19056	21.1538	17240	218900	905	14920	8000	5236.84	0.756834	31	938	369	19	2464	12.3346	14.5541	38	1351	16664	29	1155	16810
75	76	114	Jingyan County	Sichuan Province	2011	41.6	15522	115340	20853	22.1154	17240	210054	912	14800	8300	5049.38	0.735038	31	1042	366	16	2464	12.0591	12.6656	38	1370	16521	29	1208	15300
75	76	114	Jingyan County	Sichuan Province	2012	41.6	20336	129725	22650	23.0769	27313	202155	917	14700	8950	4859.5	0.813782	32	965	387	16	2464	13.5728	11.1237	34	1250	16966	29	1261	14027
75	76	114	Jingyan County	Sichuan Province	2013	41.5	23186	138740	24447	23.3735	27310	214146	940	14594	9005	5160.14	0.731618	32	1397	395	16	2488	14.6373	11.3688	34	1213	17755	29	1166	13256
75	76	114	Jingyan County	Sichuan Province	2014	41.3	27217	156350	25989	23.2446	27310	212058	950	14500	9250	5134.58	0.803443	32	1398	410	16	2407	15.8258	16.7815	35	1154	18263	22	746	12519
75	76	114	Jingyan County	Sichuan Province	2015	29.6	30286	172800	27455	35.4392	32650	215774	959	14293	10795	7289.66	0.807429	32	1450	415	16	2510	17.0574	10.5841	34	1097	18712	28	1118	11833
75	76	114	Jingyan County	Sichuan Province	2016	29.8	32349	173500	29181	36.88	32650	228860	1036	14200	12198	7679.87	0.775601	32	1478	425	16	2688	17.0287	10.1414	30	1082	18425	28	1139	11551
75	76	114	Jingyan County	Sichuan Province	2017	30.15	33993	171129	30292	38.31	32650	236790	1088	14107	12880	7853.74	0.795456	32	1495	484	16	2751	17.0038	10.4298	28	1050	17854	28	1119	11671
75	76	114	Jingyan County	Sichuan Province	2018	30.4	36379	178444	31864	40.01	32650	238416	1127	14410	13550	7842.63	0.786716	32	1521	495	16	1920	15.0934	11.242	28	1114	16814	24	1087	12220
75	76	114	Jingyan County	Sichuan Province	2019	29.8	23931	195106	37973	42.18	32650	228860	1125	14093	14295	7679.87	0.809957	32	1478	512	16	2688	13.6553	11.6712	28	1114	15212	24	1101	12850
75	76	114	Jingyan County	Sichuan Province	2020	28.1	25404	223410	45767	40.7	33190	242968	1210	13711	15320	8646.53	0.783742	32	1532	552	16	2840	12.8005	11.6842	27	1113	14247	23	1121	13098
76	77	115	Jiajiang County	Sichuan Province	2010	35.1	24772	75325	23598	19.8864	13380	124500	873	12796	10829	3547.01	0.689258	30	1157	337	11	565	12.6983	13.0018	25	1160	14730	22	1125	14627
76	77	115	Jiajiang County	Sichuan Province	2011	35.2	34119	98009	26569	21.3068	13380	114520	912	13218	11370	3253.41	0.73652	30	1161	345	11	573	12.1138	13.2804	25	1125	13628	22	1013	13453
76	77	115	Jiajiang County	Sichuan Province	2012	35.2	43466	120693	29540	22.7273	18413	105230	1026	14530	13020	2989.49	0.773756	30	1221	367	11	573	12.5881	11.6874	25	1022	12865	22	1059	12377
76	77	115	Jiajiang County	Sichuan Province	2013	35.2	48755	135437	32511	23.5795	18410	109046	1050	14820	13411	3097.9	0.778668	30	1606	385	12	833	12.6384	11.69	25	979	12373	22	971	11351
76	77	115	Jiajiang County	Sichuan Province	2014	35	52886	176310	35217	24.5714	18410	109090	1053	15296	13813	3116.86	0.819332	30	2013	399	11	1200	12.8607	9.43606	25	955	12282	21	1126	10625
76	77	115	Jiajiang County	Sichuan Province	2015	33.27	60282	176549	37777	38.7136	18500	110625	1105	15984	14435	3325.07	0.781112	30	2015	435	11	1322	14.2808	9.59786	25	876	12510	22	1027	9857
76	77	115	Jiajiang County	Sichuan Province	2016	33.25	65633	186181	41192	40.27	18500	113610	1126	16495	14868	3416.84	0.754687	30	2116	475	11	1432	15.0461	9.59939	25	846	12729	22	991	9513
76	77	115	Jiajiang County	Sichuan Province	2017	33.16	79913	175975	44175	41.74	18800	112111	1126	15660	15492	3380.92	0.779545	30	2185	535	11	1256	15.6767	9.5446	24	832	13043	22	953	9096
76	77	115	Jiajiang County	Sichuan Province	2018	33.1	82030	236738	47350	43.51	18800	112172	1126	15503	15801	3388.88	0.765613	30	2116	568	11	1240	15.2201	8.88832	24	886	13485	19	985	8755
76	77	115	Jiajiang County	Sichuan Province	2019	33.25	74244	218658	61542	45.1	18500	113610	1126	15378	16277	3416.84	0.755067	30	2116	592	11	1432	15.5437	9.93966	22	892	13865	18	895	8896
76	77	115	Jiajiang County	Sichuan Province	2020	30.5	76685	208640	69924	47.06	18800	112314	1126	15285	16411	3682.43	0.757043	30	2226	652	11	1464	15.1239	10.658	20	944	14277	17	842	8974
77	78	116	Muchuan County	Sichuan Province	2010	25.7	28075	81789	18501	15.8915	5370	88200	965	5814	5298	3431.91	0.779793	20	470	153	21	1170	17.5761	18.4055	16	880	15467	18	651	11982
77	78	116	Muchuan County	Sichuan Province	2011	25.8	21703	87260	19859	16.6667	5370	85410	1052	6023	5610	3310.47	0.787425	20	472	170	21	1170	16.5926	17.1328	18	896	14867	16	670	11479
77	78	116	Muchuan County	Sichuan Province	2012	25.8	15331	92731	21217	17.4419	7587	81025	1099	6216	5862	3140.5	0.771056	20	477	172	21	1240	30.0304	10.392	17	493	14805	16	1028	10683
77	78	116	Muchuan County	Sichuan Province	2013	26	17480	116205	22575	19.6154	7590	77348	3169	6310	6228	2974.92	0.758456	20	576	185	21	1240	31.9506	14.7492	17	466	14889	16	662	9764
77	78	116	Muchuan County	Sichuan Province	2014	25.9	23256	127186	23557	19.6911	7690	77376	3174	6524	6380	2987.49	0.816203	20	698	211	20	1233	18.937	13.4335	29	810	15339	16	662	8893
77	78	116	Muchuan County	Sichuan Province	2015	21.18	25210	152539	25702	30.5005	8760	77901	3174	6772	6580	3678.05	0.860392	20	741	254	21	1251	30.354	12.8127	18	517	15693	16	662	8482
77	78	116	Muchuan County	Sichuan Province	2016	21.15	28074	180800	27575	31.91	8760	77990	3174	6608	6909	3687.47	0.864081	20	803	284	22	1283	29.0282	13.1355	18	531	15414	16	679	8919
77	78	116	Muchuan County	Sichuan Province	2017	21.1	30300	211836	27880	33.27	8990	98981.9	3174	6481	6478	4691.09	0.881651	20	835	312	23	1352	28.5978	13.5125	17	537	15357	16	722	9756
77	78	116	Muchuan County	Sichuan Province	2018	20.5	32119	184071	29174	35.02	9040	99174	3174	6639	7043	4837.76	0.864878	20	845	345	24	1452	28.1645	13.9549	17	541	15237	17	731	10201
77	78	116	Muchuan County	Sichuan Province	2019	21.15	30558	190870	34569	37.5	9040	77990	3174	6768	7600	3687.47	0.860368	20	803	384	22	1283	19.3342	14.1609	18	751	14520	16	721	10210
77	78	116	Muchuan County	Sichuan Province	2020	19.2	32046	195524	40619	33.38	9610	101480	3174	6715	7900	5285.4	0.840276	20	845	421	22	1245	14.9688	14.0056	19	961	14385	16	709	9930
78	79	117	Ebian Yi Autonomous County	Sichuan Province	2010	14.8	18013	56686	17902	15.694	4230	42900	941	2236	2268	2898.65	0.796731	20	337	131	6	314	12.4651	13.6344	63	860	10720	14	547	7458
78	79	117	Ebian Yi Autonomous County	Sichuan Province	2011	14.9	23471	71886	19292	17.4497	4230	45211	945	2684	2657	3034.3	0.824807	21	346	131	7	530	13.0674	12.1036	58	682	8912	14	550	6657
78	79	117	Ebian Yi Autonomous County	Sichuan Province	2012	15.1	28929	87086	20682	19.2053	1540	41021	969	2515	3011	2716.62	0.789223	21	304	125	7	530	15.8053	8.21045	51	637	10068	14	708	5813
78	79	117	Ebian Yi Autonomous County	Sichuan Province	2013	15.2	26315	112376	22072	19.0789	1540	38090	1061	2372	3011	2505.92	0.79224	21	371	129	7	530	16.5318	9.13333	46	613	10134	14	540	4932
78	79	117	Ebian Yi Autonomous County	Sichuan Province	2014	15.31	20329	148467	23929	18.9542	1550	95763	1065	2486	3157	6254.93	0.819233	21	496	136	7	620	17.18	8.02372	46	611	10497	14	548	4397
78	79	117	Ebian Yi Autonomous County	Sichuan Province	2015	13.58	21627	118452	25943	37.9971	1650	39682	1070	2141	3381	2922.09	0.879689	21	505	135	7	620	19.2238	9.06186	40	572	10996	14	485	4395
78	79	117	Ebian Yi Autonomous County	Sichuan Province	2016	13.56	26529	186859	27855	39.45	1650	39691	1068	2167	3577	2927.06	0.87867	21	528	145	7	620	19.683	9.87891	41	571	11239	13	479	4732
78	79	117	Ebian Yi Autonomous County	Sichuan Province	2017	13.38	30124	179751	31465	40.81	1950	51029.9	1083	2175	3738	3813.89	0.884177	21	528	155	7	630	20.0773	10.8622	16	569	11424	13	479	5203
78	79	117	Ebian Yi Autonomous County	Sichuan Province	2018	13.7	34233	214330	33129	42.17	1950	51279	1091	2195	4000	3742.99	0.873154	21	528	149	6	640	20.0136	11.6786	16	587	11748	14	473	5524
78	79	117	Ebian Yi Autonomous County	Sichuan Province	2019	13.56	33727	229185	37115	43.52	1950	39691	1150	2162	4228	2927.06	0.870755	21	528	135	7	620	18.96	11.7221	16	625	11850	13	475	5568
78	79	117	Ebian Yi Autonomous County	Sichuan Province	2020	12.2	39351	256336	46798	37.74	3770	50293.8	1210	1894	4225	4122.44	0.853273	21	528	130	7	620	16.7394	11.81	17	729	12203	13	479	5657
79	80	118	Ma'bian Yi Autonomous County	Sichuan Province	2010	20.5	44371	90051	12077	16.104	4990	69400	646	5977	3472	3385.37	0.807496	21	357	116	6	515	20.9681	15.9123	138	1035	21702	14	513	8163
79	80	118	Ma'bian Yi Autonomous County	Sichuan Province	2011	20.9	35973	95606	13230	16.2679	4990	65620	667	6804	3542	3139.71	0.816452	21	389	117	6	565	20.9451	16.1146	138	1039	21762	14	506	8154
79	80	118	Ma'bian Yi Autonomous County	Sichuan Province	2012	21.3	27575	101161	14383	16.4319	4597	63150	667	6915	4180	2964.79	0.751459	21	552	117	6	615	21.1128	14.3327	124	1046	22084	12	556	7969
79	80	118	Ma'bian Yi Autonomous County	Sichuan Province	2013	21.6	24638	118336	15536	19.4444	4590	62581	757	7136	4468	2897.27	0.767684	21	502	136	6	609	20.5548	15.4402	65	1049	21562	12	518	7998
79	80	118	Ma'bian Yi Autonomous County	Sichuan Province	2014	21.86	27828	128874	16577	22.9358	4590	62743	763	7429	4573	2870.22	0.73684	21	546	135	5	509	20.5664	15.0844	64	1070	22006	12	533	8040
79	80	118	Ma'bian Yi Autonomous County	Sichuan Province	2015	18.46	30533	149170	17547	24.9729	4860	65021	770	7830	4682	3522.26	0.874107	21	555	145	5	512	20.8612	17.1894	64	1066	22238	12	491	8440
79	80	118	Ma'bian Yi Autonomous County	Sichuan Province	2016	18.66	34737	197932	18821	26.63	4860	66366	775	8118	3822	3556.59	0.864181	21	565	158	5	480	21.3187	19.7804	64	1051	22406	12	510	10088
79	80	118	Ma'bian Yi Autonomous County	Sichuan Province	2017	18.86	37007	219878	20040	29.53	5340	92859.9	852	8044	3853	4923.64	0.882954	21	584	165	5	505	21.11	20.0942	31	1100	23221	12	573	11514
79	80	118	Ma'bian Yi Autonomous County	Sichuan Province	2018	18.9	38014	252175	21281	32.63	5340	93077	846	7792	3893	4924.71	0.870161	21	568	175	6	524	20.6159	17.9796	31	1096	22595	11	686	12334
79	80	118	Ma'bian Yi Autonomous County	Sichuan Province	2019	18.66	45357	354005	25283	34.65	5340	66366	851	7586	3872	3556.59	0.867509	21	565	149	5	480	23.3074	17.2964	30	950	22142	10	695	12021
79	80	118	Ma'bian Yi Autonomous County	Sichuan Province	2020	18.8	39348	261298	28707.2	36.76	5430	93696.7	851	7506	4001	4983.87	0.851846	21	621	158	5	495	24.1726	16.9908	30	962	23254	10	763	12964
80	81	119	Emeishan City	Sichuan Province	2010	43.4	82518	123535	30674	41.3757	10550	110000	772	6411	15186	2534.56	0.740433	33	1710	634	4	1460	14.3428	17.4776	46	1403	20123	22	1208	21113
80	81	119	Emeishan City	Sichuan Province	2011	43.4	103559	162465	33965	42.1659	10950	102654	769	6375	16395	2365.3	0.781591	33	1830	702	4	1848	13.8436	17.4152	39	1349	18675	20	1156	20132
80	81	119	Emeishan City	Sichuan Province	2012	43.3	124600	201395	37256	42.9561	16333	98540	772	6172	17893	2275.75	0.734495	35	1927	689	4	2200	14.6791	14.553	31	1203	17659	20	1322	19239
80	81	119	Emeishan City	Sichuan Province	2013	43.3	131056	227254	40547	44.8037	16330	95729	791	6240	18858	2210.83	0.713213	35	2313	708	4	2200	15.0364	13.6692	30	1154	17352	21	1324	18098
80	81	119	Emeishan City	Sichuan Province	2014	43.3	133557	245183	43781	45.2656	16330	290384	804	6300	20137	6706.33	0.694093	35	2629	747	4	2381	10.4335	10.2922	33	1677	17497	20	1663	17116
80	81	119	Emeishan City	Sichuan Province	2015	44.81	142017	252061	47285	54.0951	17660	96259	804	6320	22068	2148.16	0.835874	35	2846	787	5	2125	15.5148	10.9328	21	1150	17842	20	1459	15951
80	81	119	Emeishan City	Sichuan Province	2016	45.1	150514	242254	53647	55.72	17660	95440	803	6182	21603	2116.19	0.818291	35	2716	815	5	1733	15.8932	10.7349	21	1133	18007	19	1403	15061
80	81	119	Emeishan City	Sichuan Province	2017	45.44	159003	296095	55784	57.17	18860	98125.9	806	6182	22922	2159.46	0.833983	35	2716	852	5	1854	15.6602	10.1777	21	1180	18479	13	1429	14544
80	81	119	Emeishan City	Sichuan Province	2018	45.6	161027	277428	60019	58.65	18860	98039	833	6182	24961	2149.98	0.821523	35	2716	865	5	1803	16.825	10.4095	21	1143	19231	18	1404	14615
80	81	119	Emeishan City	Sichuan Province	2019	45.1	200275	285788	72027	60.1	18860	95440	865	6120	27220	2116.19	0.82249	35	2716	867	5	1733	15.5917	10.2076	21	1254	19552	15	1455	14852
80	81	119	Emeishan City	Sichuan Province	2020	41.9	203817	300370	83586	60.29	18860	99401.9	868	6110	29762	2372.36	0.811614	35	2789	895	5	1855	14.2329	10.6337	21	1387	19741	13	1414	15036
81	82	120	Shunqing District	Sichuan Province	2010	64.5	50637	159029	25646	58.1068	12290	102103	888	12930	4198	1582.99	0.70345	49	3210	1543	81	1340	24.989	18.0263	30	2089	52202	37	2281	41118
81	82	120	Shunqing District	Sichuan Province	2011	64.8	65330	193886	29096	58.4877	12320	112205	911.74	12935	2179	1731.56	0.704694	49	5248	1492	81	1495	34.9013	17.0377	85	1490	52003	39	3106	52919
81	82	120	Shunqing District	Sichuan Province	2012	65.4	80023	228743	32546	58.8685	11313	115820	924	13040	4340	1770.95	0.705966	54	6028	1635	81	1495	33.2814	15.8978	29	1514	50388	39	3307	52574
81	82	120	Shunqing District	Sichuan Province	2013	66	100089	275411	35996	59.0909	11280	122012	924	13079	4360	1848.67	0.749214	55	6125	1754	81	1545	24.1406	15.05	28	1536	37080	38	3240	48762
81	82	120	Shunqing District	Sichuan Province	2014	66.2	110719	276846	38133	59.6677	11260	136179	954	13095	4370	2057.08	0.770767	55	6225	1825	81	1621	12.4516	14.3334	54	3091	38488	37	3200	45867
81	82	120	Shunqing District	Sichuan Province	2015	71.19	122534	279670	40609	79.86	11240	139847	947	13486	4392	1964.42	0.696136	55	6358	1941	81	1747	18.999	17.1291	30	2081	39537	33	2688	46043
81	82	120	Shunqing District	Sichuan Province	2016	71.75	133350	306030	44149	79.89	11240	141783	947	13706	4512	1976.07	0.749762	55	6485	2015	81	1854	18.7972	17.2235	31	2189	41147	34	2873	49483
81	82	120	Shunqing District	Sichuan Province	2017	71.92	155418	347809	49873	80.031	11240	143903	947	13267	4728	2000.88	0.757388	56	6598	2112	81	1995	17.5363	15.7722	31	2383	41789	34	3016	47569
81	82	120	Shunqing District	Sichuan Province	2018	72	177996	448578	55624	82.65	11250	143721	941	13023	4952	1996.12	0.747012	56	6674	2215	81	2045	24.5908	12.8191	33	1811	44534	33	3339	42803
81	82	120	Shunqing District	Sichuan Province	2019	71.75	186586	580847	61089	82.86	11250	141783	941	12678	5169	1976.07	0.718815	56	6845	2364	81	2120	17.874	13.1153	34	2540	45400	32	3210	42100
81	82	120	Shunqing District	Sichuan Province	2020	83.4	201542	601835	55246	83.87	11240	146368	941	12574	8619	1755.01	0.722056	56	6952	2485	81	2235	17.6219	12.3019	35	2708	47720	31	3084	37939
82	83	121	Gaoping District	Sichuan Province	2010	59.4	16350	150198	13825	25.419	11270	198566	1228	13823	3186	3342.86	0.741036	38	1297	357	34	1277	15.6474	13.7271	36	2796	43750	36	2763	37928
82	83	121	Gaoping District	Sichuan Province	2011	59.9	23200	175454	15427	25.7095	11800	202215	1221.28	14420	3368	3375.88	0.715891	37	1473	362	34	1409	18.8286	12.4944	36	2375	44718	37	3406	42556
82	83	121	Gaoping District	Sichuan Province	2012	60	30050	200710	17029	26	12010	215636	2067	14883	3446	3593.93	0.752448	40	1612	354	34	1419	18.7625	12.5559	36	2383	44711	37	3441	43205
82	83	121	Gaoping District	Sichuan Province	2013	60.2	39681	242200	18631	26.9103	12930	211520	1236	15076	3501	3513.62	0.734577	41	1685	385	34	1485	13.9392	11.5037	36	2236	31168	37	3351	38549
82	83	121	Gaoping District	Sichuan Province	2014	60.4	44947	240888	20142	26.8212	13030	228400	1278	15085	3488	3781.46	0.784522	41	1754	395	34	1525	17.7954	14.0154	36	1789	31836	37	2728	38234
82	83	121	Gaoping District	Sichuan Province	2015	60.39	50014	272571	21328	45.03	13160	212541	1349	15145	3505	3519.47	0.736784	41	1765	405	34	1536	15.4709	14.8242	36	2145	33185	37	2412	35756
82	83	121	Gaoping District	Sichuan Province	2016	60.85	54350	298180	23139	45.28	13160	213412	1349	15207	3521	3507.18	0.784399	41	1785	415	34	1578	15.8109	14.4374	34	2158	34120	35	2156	31127
82	83	121	Gaoping District	Sichuan Province	2017	61.06	64317	332248	25763	46.0918	13620	207527	1349	14828	3648	3398.74	0.772433	42	1821	455	35	1621	15.3226	14.3679	34	2257	34583	35	2104	30230
82	83	121	Gaoping District	Sichuan Province	2018	61.4	74730	421256	28061	46.35	14040	207090	1351	14625	3703	3372.8	0.745326	42	1899	475	35	1675	19.9342	12.1212	34	1792	35722	36	2797	33903
82	83	121	Gaoping District	Sichuan Province	2019	60.85	86674	460166	33057	48.45	14040	213412	1368	14411	3909	3507.18	0.749725	42	1952	485	35	1846	17.867	13.6644	34	1985	35466	36	2455	33546
82	83	121	Gaoping District	Sichuan Province	2020	57.1	96791	432037	37001	51.64	14950	208357	1452	14280	4150	3648.98	0.747355	42	2011	496	35	1950	15.389	14.5813	34	2388	36749	36	2336	34062
83	84	122	Jialing District	Sichuan Province	2010	69.5	21330	136014	13023	16.045	10460	300051	1787	26884	7415	4317.28	0.716916	50	814	195	52	3040	17.3398	13.088	29	2678	46436	45	2830	37039
83	84	122	Jialing District	Sichuan Province	2011	69.7	27780	175297	14733	16.3558	12250	302541	2020.88	26932	7701	4340.62	0.73217	49	938	243	52	4070	26.9298	9.42174	67	1810	48743	45	4185	39430
83	84	122	Jialing District	Sichuan Province	2012	70.2	34230	214580	16443	16.6667	11083	315850	1228	26853	7855	4499.29	0.794872	50	1021	229	52	4050	24.8485	9.23961	29	1848	45920	45	4186	38677
83	84	122	Jialing District	Sichuan Province	2013	70.5	42860	252023	18153	18.4397	11470	315202	2088	27079	8219	4470.95	0.811961	52	1055	234	52	4150	21.032	7.76111	29	1530	32179	46	3374	26186
83	84	122	Jialing District	Sichuan Province	2014	70.5	50146	252026	19578	19.5745	12870	324688	2448	27162	8316	4605.5	0.870974	53	1065	233	52	4280	12.8056	9.72205	63	2418	30964	45	2540	24694
83	84	122	Jialing District	Sichuan Province	2015	61.53	58010	289166	20515	42.98	13640	329599	2480	27176	8322	5356.72	0.752766	54	1095	251	53	4396	13.9892	10.3005	29	2213	30958	45	2256	23238
83	84	122	Jialing District	Sichuan Province	2016	61.8	65873	346144	22217	43.79	13640	330014	2481	28039	8235	5340.03	0.771581	55	1150	262	53	4480	13.327	10.8169	28	2306	30732	44	2114	22867
83	84	122	Jialing District	Sichuan Province	2017	61.96	78032	370074	24868	45.4122	25810	349307	2493	27193	8251	5637.63	0.76784	55	1350	274	53	4750	13.5231	10.6774	29	2292	30995	44	2182	23298
83	84	122	Jialing District	Sichuan Province	2018	62.3	88465	445281	27095	46.43	26810	349703	2512	26886	8272	5613.21	0.752477	57	1480	295	53	4950	20.239	8.15839	30	1540	31168	44	2980	24312
83	84	122	Jialing District	Sichuan Province	2019	61.8	95604	479115	32733	48.13	13640	330014	2652	25992	10000	5340.03	0.743302	59	1521	321	54	5150	19.825	8.01613	30	1589	31502	44	3100	24850
83	84	122	Jialing District	Sichuan Province	2020	53.2	103285	482659	39782	48.93	27640	353498	2752	24851	10900	6644.69	0.745678	60	1625	333	54	5310	12.5551	7.7809	31	2549	32003	43	3172	24681
84	85	123	Nanbu County	Sichuan Province	2010	130.7	37059	271901	16870	17.7698	43080	553000	3904	21850	15874	4231.06	0.71438	86	2172	644	63	4500	25.2147	20.4282	29	3875	97707	89	3914	79956
84	85	123	Nanbu County	Sichuan Province	2011	130.8	47071	319458	19641	17.8135	44210	542300	3945.52	21600	16241	4146.02	0.750807	85	2161	720	47	4600	47.4215	13.867	217	1988	94274	89	5758	79846
84	85	123	Nanbu County	Sichuan Province	2012	131.6	57083	367015	22412	17.8571	36717	521022	4030	21605	16310	3959.13	0.783874	85	2164	755	47	4610	45.8262	13.736	28	1997	91515	87	5743	78886
84	85	123	Nanbu County	Sichuan Province	2013	129	70339	390789	25183	18.2171	38870	507597	4136	21630	16315	3934.86	0.792148	85	2531	854	47	5231	30.689	10.9821	29	2013	61777	86	5591	61401
84	85	123	Nanbu County	Sichuan Province	2014	129.6	74505	461285	27528	18.287	39970	503552	4153	21653	16384	3885.43	0.827012	85	3626	941	50	5231	14.7261	14.2757	96	4074	59994	86	3801	54262
84	85	123	Nanbu County	Sichuan Province	2015	93.42	77471	449985	28561	40.23	41020	518130	4201	21850	16366	5546.24	0.782709	85	4251	1052	50	5547	16.6334	14.0481	30	3680	61211	86	3617	50812
84	85	123	Nanbu County	Sichuan Province	2016	93.85	87921	562786	30864	41.55	41020	521852	4204	22232	16405	5560.49	0.770082	85	4879	1154	55	5902	15.5185	13.5816	26	3929	60972	85	3638	49410
84	85	123	Nanbu County	Sichuan Province	2017	93.95	89862	508438	34070	42.964	43590	508123	4204	21850	17055	5408.44	0.790618	85	4951	1268	57	5955	14.8263	13.3772	26	3910	57971	85	3619	48412
84	85	123	Nanbu County	Sichuan Province	2018	94.1	100789	495882	37226	44.57	43590	508633	4244	21460	23954	5405.24	0.782567	85	4855	1372	55	5912	27.7471	8.9981	26	2064	57270	84	5268	47402
84	85	123	Nanbu County	Sichuan Province	2019	93.85	108993	622806	42642	46.47	43590	521852	4245	20345	24685	5560.49	0.76273	85	4879	1451	55	5902	19.119	11.4143	26	3201	61200	83	4251	48522
84	85	123	Nanbu County	Sichuan Province	2020	81.7	118147	638606	50990	44.93	45640	519566	4245	17190	24932	6359.44	0.759483	86	4951	1536	55	5987	15.7008	13.7111	27	4004	62866	83	3673	50361
85	86	124	Yingshan County	Sichuan Province	2010	93.8	18065	195724	10921	16.7765	25690	392800	2008	33420	5986	4187.63	0.770874	79	2863	433	95	3400	24.5818	19.0081	22	2578	63372	70	2723	51759
85	86	124	Yingshan County	Sichuan Province	2011	94.4	22957	245961	12912	16.9492	25920	384500	2015.63	34760	10192	4073.09	0.764614	81	2984	538	96	3602	42.7466	13.7507	312	1472	62923	71	3807	52349
85	86	124	Yingshan County	Sichuan Province	2012	95.2	27849	296198	14903	17.1218	17487	374450	2041	35926	6710	3933.3	0.730706	81	3064	540	96	3602	44.9306	13.5277	22	1427	64116	71	3722	50350
85	86	124	Yingshan County	Sichuan Province	2013	95.4	37213	312524	16894	17.5052	17830	367809	2528	35975	7250	3855.44	0.753527	81	3611	561	55	4064	33.582	10.5312	23	1414	47485	70	3797	39987
85	86	124	Yingshan County	Sichuan Province	2014	95.8	48508	371983	18148	12.2824	17650	365779	2495	36061	7721	3818.15	0.798166	81	3970	612	63	4924	17.97	13.2155	23	2702	48555	70	2830	37400
85	86	124	Yingshan County	Sichuan Province	2015	74.3	55441	420087	19197	33.03	17170	375740	2563	36568	8326	5057.07	0.789822	81	4105	635	60	4854	20.4482	13.9477	23	2392	48912	70	2542	35455
85	86	124	Yingshan County	Sichuan Province	2016	74.96	60231	505558	20763	38.58	17170	369480	2583	36690	9154	4929.03	0.823176	82	4206	751	56	4693	20.6452	14.1622	23	2404	49631	70	2473	35023
85	86	124	Yingshan County	Sichuan Province	2017	75.12	68339	584733	23136	40.3424	18390	392136	2583	35157	10160	5220.12	0.82289	82	4325	811	60	4985	17.9609	13.1929	23	2736	49141	70	2524	33299
85	86	124	Yingshan County	Sichuan Province	2018	75.4	78853	581738	25256	43.2	18660	392778	2593	34044	10352	5209.26	0.813499	82	4451	895	61	4970	29.012	8.93284	25	1667	48363	68	3916	34981
85	86	124	Yingshan County	Sichuan Province	2019	74.96	85478	616548	28081	44.88	18660	369480	2594	33224	11035	4929.03	0.810074	82	4206	931	56	4693	25.1405	9.08232	28	1850	46510	68	4021	36520
85	86	124	Yingshan County	Sichuan Province	2020	62.1	95339	594041	35209	44.11	19130	396775	2594	30573	20235	6389.29	0.796118	83	4324	1054	60	4952	15.6907	9.84283	31	2900	45503	67	3792	37324
86	87	125	Pengan County	Sichuan Province	2010	69.9	20865	154131	14438	16.7847	20280	349800	1785	30386	5379	5004.29	0.745445	46	1561	347	60	2482	18.8604	17.9335	39	2270	42813	39	2074	37194
86	87	125	Pengan County	Sichuan Province	2011	71.1	23970	194238	16639	16.8776	20730	335000	1828.85	31030	5596	4711.67	0.734239	46	1653	458	80	3139	24.6836	14.4637	88	1716	42357	39	2510	36304
86	87	125	Pengan County	Sichuan Province	2012	71.3	27075	234345	18840	16.9705	17833	331200	1864	31649	5785	4645.16	0.757106	47	1965	417	80	3139	24.3343	13.868	39	1675	40760	39	2478	34365
86	87	125	Pengan County	Sichuan Province	2013	71.6	32934	242525	21041	17.3184	19340	326043	1901	31695	5790	4553.67	0.797869	47	2231	525	80	3139	19.7515	11.6598	39	1634	32274	39	2443	28485
86	87	125	Pengan County	Sichuan Province	2014	71.5	40980	278823	21693	17.6224	19770	322746	2097	31950	5880	4513.93	0.792527	47	2243	632	86	3739	10.818	12.971	43	3050	32995	39	2031	26344
86	87	125	Pengan County	Sichuan Province	2015	56.91	46720	299183	22971	37.17	20100	330730	2127	31978	5890	5811.46	0.778849	47	2751	721	85	4852	16.9203	13.2834	39	1983	33553	39	1888	25079
86	87	125	Pengan County	Sichuan Province	2016	57.08	53500	372824	24886	38.69	20100	332294	2127	32600	6020	5821.55	0.807527	47	2940	745	86	4109	16.0978	11.8942	35	2056	33097	41	2003	23824
86	87	125	Pengan County	Sichuan Province	2017	57.31	53996	355231	27652	40.6411	20550	300107	2127	31943	6150	5236.55	0.821087	47	3015	854	85	4215	15.2961	11.7462	36	2087	31923	41	1954	22952
86	87	125	Pengan County	Sichuan Province	2018	57.6	60908	364768	30004	41.53	21570	301255	2131	32000	6180	5230.12	0.794083	47	3142	912	82	4185	18.9717	10.0088	36	1658	31455	39	2377	23791
86	87	125	Pengan County	Sichuan Province	2019	57.08	65814	460759	34909	43.01	21570	332294	2137	31020	6281	5821.55	0.783608	47	2940	1025	86	4109	17.5193	10	36	1685	29520	40	2451	24510
86	87	125	Pengan County	Sichuan Province	2020	46.1	74391	409449	38487	37.8	22340	305414	2137	30095	6410	6625.03	0.776892	47	3058	1158	80	4268	16.7664	10.4113	37	1695	28419	40	2380	24779
87	88	126	Yilong County	Sichuan Province	2010	111.1	21889	207620	8518	15.7897	29400	507200	2856	42688	5086	4565.26	0.745735	77	2317	549	60	3359	24.3207	19.9435	45	3848	93586	65	3735	74489
87	88	126	Yilong County	Sichuan Province	2011	112.3	28699	271764	10516	15.8504	29610	497500	2911.33	44268	6285	4430.1	0.770284	77	2501	593	63	3572	34.1057	14.9821	402	2649	90346	65	4737	70970
87	88	126	Yilong County	Sichuan Province	2012	112.5	35509	335908	12514	15.9111	29743	484560	2977	45512	5411	4307.2	0.79153	77	3001	602	63	3682	32.0344	13.4067	45	2613	83706	66	4795	64285
87	88	126	Yilong County	Sichuan Province	2013	112.7	43913	354356	14512	15.9716	30600	483121	2988	28455	5589	4286.79	0.823262	77	3284	655	62	4108	23.5125	10.8849	46	2554	60051	66	4858	52879
87	88	126	Yilong County	Sichuan Province	2014	112.4	50031	382928	15799	16.0142	28910	476712	3015	19775	34820	4241.21	0.827489	77	3290	721	62	3952	13.8356	10.0709	46	4203	58151	60	5052	50878
87	88	126	Yilong County	Sichuan Province	2015	77.18	58337	463479	16673	36.67	29850	513861	3795	19654	35593	6657.96	0.776124	77	3458	751	62	4125	19.1278	11.9383	62	3482	66603	51	3857	46046
87	88	126	Yilong County	Sichuan Province	2016	93.41	62954	502823	18124	38.45	29850	467741	3097	28278	5854	5007.4	0.816621	77	3757	851	61	4250	16.1092	14.0743	48	3471	55915	66	3379	47557
87	88	126	Yilong County	Sichuan Province	2017	93.51	70955	519570	20039	40.004	36910	424342	3097	27716	6232	4537.93	0.816165	77	3854	855	60	4322	15.3093	14.0956	48	3585	54884	66	3378	47615
87	88	126	Yilong County	Sichuan Province	2018	93.7	79091	544887	21768	41.38	39260	426174	3055	27740	5946	4548.28	0.804138	77	3811	961	59	4458	22.7229	9.85773	49	2382	54126	65	4590	45247
87	88	126	Yilong County	Sichuan Province	2019	93.41	86202	532857	25342	43.27	39260	467741	3055	26492	5967	5007.4	0.800646	77	3757	1056	61	4250	18.7359	9.50344	49	2840	53210	65	4652	44210
87	88	126	Yilong County	Sichuan Province	2020	72.9	93556	632288	33607	36.06	39750	430471	3055	25627	6313	5904.95	0.786068	77	3845	1152	62	4358	14.1414	8.89611	49	3635	51404	66	4861	43244
88	89	127	Xichong County	Sichuan Province	2010	65.9	15969	127370	9968	19.3009	25180	378300	1714	15400	5380	5740.52	0.737889	49	1149	483	47	4812	16.5669	14.5613	16	2256	37375	54	2731	39767
88	89	127	Xichong County	Sichuan Province	2011	65.8	21630	180953	12044	19.9088	25380	368400	1909.37	15580	439	5598.78	0.762724	49	1246	484	47	4818	29.9621	9.56404	21	1241	37183	54	3849	36812
88	89	127	Xichong County	Sichuan Province	2012	65.8	27291	234536	14120	20.5167	23093	361050	1956	15658	5870	5487.08	0.714973	49	1501	481	47	4818	36.6041	8.90051	10	1013	37080	51	4101	36501
88	89	127	Xichong County	Sichuan Province	2013	65.9	34950	261480	16196	20.7891	23410	351589	2071	15547	5912	5335.19	0.764809	49	1610	495	47	4818	22.3801	7.35889	10	976	21843	50	4082	30039
88	89	127	Xichong County	Sichuan Province	2014	65	41941	300133	18070	21.0769	23580	349540	2168	15315	6018	5377.54	0.765055	50	2511	625	44	2955	10.8398	5.5917	11	2048	22200	43	3806	21282
88	89	127	Xichong County	Sichuan Province	2015	52.86	47634	307899	19150	35.92	24450	357584	2265	15173	6076	6764.74	0.797221	50	2651	715	42	3021	11.649	8.76405	10	1960	22832	47	2153	18869
88	89	127	Xichong County	Sichuan Province	2016	53.33	52691	336000	20717	37.55	24450	370622	2266	15257	6322	6949.6	0.795705	50	2728	728	40	2729	12.4457	9.24938	11	1840	22900	44	2017	18656
88	89	127	Xichong County	Sichuan Province	2017	53.53	60077	352748	23060	39.4355	26850	307949	2266	14723	6638	5752.84	0.801442	50	2845	814	40	3510	13.4298	9.77922	11	1687	22656	44	1848	18072
88	89	127	Xichong County	Sichuan Province	2018	53.8	70340	373765	25160	40.86	27870	309572	2328	14673	10598	5754.13	0.799157	50	2899	951	40	4819	24.1992	6.61736	11	949	22965	43	2684	17761
88	89	127	Xichong County	Sichuan Province	2019	53.33	76335	429700	31651	42.32	27870	370622	2325	12400	11085	6949.6	0.7732	50	2728	1025	40	2729	16.3028	7.558	11	1420	23150	43	2362	17852
88	89	127	Xichong County	Sichuan Province	2020	42	82819	457754	42718	42.91	29380	314680	2325	11767	11668	7492.38	0.776152	50	2845	1125	40	2951	12.6533	7.61708	11	1768	22371	43	2366	18022
89	90	128	Langzhong City	Sichuan Province	2010	86.9	32140	246431	13941	25.3459	28970	398800	3425	35872	5089	4589.18	0.729121	58	2239	684	63	2260	13.8836	14.3792	17	2587	35917	76	3209	46143
89	90	128	Langzhong City	Sichuan Province	2011	87.4	42993	279544	16548	25.7437	29660	365402	3476.52	35528	5101	4180.8	0.754268	57	2373	710	64	2980	31.3075	9.20554	17	1135	35534	77	4729	43533
89	90	128	Langzhong City	Sichuan Province	2012	87.6	53846	312657	19155	26.1416	20777	351201	3495	35756	5132	4009.14	0.777052	58	2804	785	64	2980	31.7753	8.41904	18	1108	35207	77	4749	39982
89	90	128	Langzhong City	Sichuan Province	2013	87.7	65325	397501	21762	27.48	21630	364020	3502	35467	5285	4150.74	0.776865	58	3445	862	64	2960	29.868	7.51755	18	1144	34169	77	4672	35122
89	90	128	Langzhong City	Sichuan Province	2014	87.6	77938	370741	23233	27.6256	22580	360399	3472	35247	5368	4114.14	0.84467	58	3627	892	64	3405	16.6779	7.23675	67	2077	34640	77	4473	32370
89	90	128	Langzhong City	Sichuan Province	2015	72.85	87487	427690	24605	40.018	23160	367095	3503	35551	5474	5039.05	0.774111	58	3851	921	64	4125	13.9179	9.93535	20	2533	35254	77	3001	29816
89	90	128	Langzhong City	Sichuan Province	2016	73.19	94647	438851	26553	41.93	23160	368744	3502	36768	5480	5038.17	0.778776	58	4267	925	64	4526	14.2571	10.2956	20	2513	35828	77	2896	29816
89	90	128	Langzhong City	Sichuan Province	2017	73.43	105376	417526	29373	43.5118	24160	430690	3509	35702	5532	5865.31	0.795985	58	4351	933	64	4452	14.381	9.57884	20	2467	35478	76	2873	27520
89	90	128	Langzhong City	Sichuan Province	2018	73.7	117312	481899	31954	45.96	24760	432507	3536	32843	12700	5868.48	0.785735	58	4452	945	61	4364	26.5724	7.42595	21	1319	35049	76	3869	28731
89	90	128	Langzhong City	Sichuan Province	2019	73.19	130073	543112	34512	47.63	23160	368744	3562	29493	12854	5038.17	0.777242	58	4267	957	64	4526	14.08	8.26377	23	2451	34510	74	3450	28510
89	90	128	Langzhong City	Sichuan Province	2020	62.3	140576	655322	42190	48.67	24990	441289	3621	28007	13610	7083.3	0.765122	58	4325	965	64	4621	13.6797	10.3648	25	2501	34213	72	2766	28669
90	91	129	Dongpo Distrct	Sichuan Province	2010	85.5	49410	196023	26274	38.4215	43629	355114	1314	45749	26751	4153.38	0.71413	46	3262	1164	24	1903	14.9793	17.9288	51	2511	37613	49	2572	46113
90	91	129	Dongpo Distrct	Sichuan Province	2011	86.2	75009	231668	29317	39.0951	39370	365412	1315.2	47304	26702	4239.12	0.742334	49	3976	1466	23	1623	14.2693	16.4577	50	2462	35131	48	2589	42609
90	91	129	Dongpo Distrct	Sichuan Province	2012	86.5	100608	267313	32360	39.7688	46340	375416	1315	48756	26985	4340.07	0.695068	51	4500	1365	24	1623	14.2852	15.3369	52	2391	34156	45	2603	39922
90	91	129	Dongpo Distrct	Sichuan Province	2013	87.2	131588	329070	35403	40.367	46510	384552	1315	49634	30271	4410	0.699289	51	4658	1452	24	1623	13.5918	13.6011	51	2440	33164	44	2745	37335
90	91	129	Dongpo Distrct	Sichuan Province	2014	87.7	150304	346703	38715	40.821	46650	398520	1408	50128	37345	4544.13	0.750738	51	4556	1532	25	1655	14.9028	13.6621	51	2346	34962	43	2545	34770
90	91	129	Dongpo Distrct	Sichuan Province	2015	83.92	165442	377757	41968	52.87	46900	417016	1406	49709	38077	4969.21	0.741856	52	4752	1625	25	1684	15.8679	20.2561	51	2316	36750	29	1597	32349
90	91	129	Dongpo Distrct	Sichuan Province	2016	84.12	201599	409125	45492	54.41	46900	419080	1452.1	45630	37012	4981.93	0.729337	52	4851	1744	25	1675	15.6871	10.7109	51	2477	38857	45	2874	30783
90	91	129	Dongpo Distrct	Sichuan Province	2017	83.69	188389	390484	48318	55.82	47070	293166	1462	41933	36834	3503.01	0.736129	52	4953	1845	26	1695	16.3978	10.6276	51	2534	41552	45	2822	29991
90	91	129	Dongpo Distrct	Sichuan Province	2018	83.7	205966	389028	51468	57.4	46980	294508	1462	37695	33534	3518.61	0.705247	53	4752	1856	26	1650	18.1532	9.86335	53	2480	45020	47	3037	29955
90	91	129	Dongpo Distrct	Sichuan Province	2019	84.12	222449	446175	56847	58.92	46980	419080	1463	33155	14893	4981.93	0.720568	54	4555	1952	27	1645	18.2956	9.71117	53	2652	48520	47	3213	31202
90	91	129	Dongpo Distrct	Sichuan Province	2020	90.4	241729	486112	54492	60.09	46680	295412	1465	30971	15861	3267.83	0.736938	55	4245	2102	28	1695	16.8269	9.91059	54	2986	50245	47	3467	34360
91	92	130	Pengshan Distrct	Sichuan Province	2010	33.5	25950	96601	46902	35.6553	13570	159600	574	11348	3762	4764.18	0.691394	65	1105	850	11	1367	12.8409	13.6753	16	1031	13239	15	924	12636
91	92	130	Pengshan Distrct	Sichuan Province	2011	33.3	50003	126943	39030	37.7976	90980	158500	573.4	68115	20272	4759.76	0.731176	64	1205	1052	118	1532	19.6817	14.8257	84	4555	89650	128	7514	111400
91	92	130	Pengshan Distrct	Sichuan Province	2012	33.3	74056	157285	31158	39.9399	68953	154500	3061	66622	21850	4639.64	0.801262	65	1150	1117	118	1532	16.5728	14.482	84	4630	76732	129	5083	73612
91	92	130	Pengshan Distrct	Sichuan Province	2013	33.4	150483	515100	23286	41.3174	16300	150176	573	11509	3969	4496.29	0.79593	65	1109	1265	14	1597	12.3967	12.5944	15	920	11405	15	863	10869
91	92	130	Pengshan Distrct	Sichuan Province	2014	33.5	123191	239255	25489	41.4925	17430	149700	572.6	11473	3991	4468.66	0.83345	65	1560	1354	11	1332	12.9406	12.1067	15	909	11763	15	834	10097
91	92	130	Pengshan Distrct	Sichuan Province	2015	31.79	136019	256359	39282	50.6	17680	153191	572.6	11460	4003	4818.84	0.728848	65	1451	1425	14	1850	13.4699	11.7751	15	913	12298	16	818	9632
91	92	130	Pengshan Distrct	Sichuan Province	2016	31.9	151166	263783	42104	52.14	17680	152735	572.6	11187	4035	4787.93	0.728886	65	1394	1521	18	2024	14.6152	11.2645	15	881	12876	16	828	9327
91	92	130	Pengshan Distrct	Sichuan Province	2017	32.01	156755	253962	46697	53.49	18990	90657.4	655	11075	4055	2832.16	0.72469	65	1485	1625	18	2102	15.4689	11.1286	15	883	13659	16	840	9348
91	92	130	Pengshan Distrct	Sichuan Province	2018	32.1	151301	282525	49413	55.04	18990	91681	657.7	10896	4080	2856.11	0.675752	65	1595	1711	18	2052	16.8681	10.7143	15	857	14456	15	805	8625
91	92	130	Pengshan Distrct	Sichuan Province	2019	31.9	163405	330260	54693	56.63	18990	152735	658	10678	4160	4787.93	0.683429	65	1394	1865	18	2024	16.3883	10.7362	15	886	14520	15	815	8750
91	92	130	Pengshan Distrct	Sichuan Province	2020	32.8	166906	332369	55860	57.68	18940	95284.8	658	10571	4245	2905.03	0.720448	65	1425	1954	18	2152	17.3037	11.9973	17	889	15383	15	754	9046
92	93	131	Renshou County	Sichuan Province	2010	159.4	28640	281700	16520	18.7387	59560	845100	2911	65820	18878	5301.76	0.738078	20	4521	302	117	15270	18.7745	17.976	86	5002	93910	124	5158	92720
92	93	131	Renshou County	Sichuan Province	2011	33.6	67500	363900	18950	19.3004	17790	825100	2991.5	11520	3775	24556.5	0.741023	20	4364	305	115	16510	12.4515	13.086	16	999	12439	15	895	11712
92	93	131	Renshou County	Sichuan Province	2012	159.6	106360	446100	21103	19.8622	15230	812050	573	11460	3799	5088.03	0.761194	19	4751	340	115	16520	12.5813	12.9219	15	960	12078	15	871	11255
92	93	131	Renshou County	Sichuan Province	2013	160.2	105160	199298	32946	20.3496	70490	797362	3075	66058	22644	4977.29	0.795415	19	4754	358	112	16708	14.8176	13.101	88	4441	65805	125	4960	64981
92	93	131	Renshou County	Sichuan Province	2014	160.5	182046	536585	36234	20.9346	71090	793756	3137	69031	23658	4945.52	0.831439	19	5552	412	97	12666	15.0337	14.8225	88	4418	66419	105	4067	60283
92	93	131	Renshou County	Sichuan Province	2015	122.62	204175	593838	27677	33.8	72030	820633	3140	68282	24150	6692.49	0.786821	19	5615	458	95	12145	15.9242	11.6253	97	4234	67423	114	4937	57394
92	93	131	Renshou County	Sichuan Province	2016	121.92	220200	635158	30089	35.28	72030	818825	3149	69248	24270	6716.08	0.762979	19	5618	521	94	12608	17.5735	5.40885	97	3880	68185	114	6078	32875
92	93	131	Renshou County	Sichuan Province	2017	119.42	234200	681873	31970	36.57	73710	643495	3215	65440	24350	5388.51	0.764636	19	5697	632	94	11251	15.1733	11.9405	58	4554	69099	89	4810	57434
92	93	131	Renshou County	Sichuan Province	2018	120.1	283109	740702	34097	38.15	73410	645082	3215	57586	26918	5371.21	0.758302	19	5845	721	94	12351	15.2808	5.30077	58	4562	69711	80	6264	33204
92	93	131	Renshou County	Sichuan Province	2019	121.92	311509	774180	36814	39.66	73410	818825	3215	55238	29850	6716.08	0.784785	19	5618	855	94	12608	14.9441	7.09821	59	4652	69520	84	6354	45102
92	93	131	Renshou County	Sichuan Province	2020	111	369210	851039	41024	42.56	73330	650294	3215	53139	33125	5858.51	0.766349	19	5751	912	95	12751	14.0343	11.2628	61	4984	69947	89	5012	56449
93	94	132	Hongya County	Sichuan Province	2010	34.7	22266	110165	21237	27.0127	12030	138100	1382	9462	6208	3979.83	0.785676	18	889	321	12	1270	14.833	18.1649	22	970	14388	21	952	17293
93	94	132	Hongya County	Sichuan Province	2011	34.9	37418	128603	23507	27.2206	11690	124445	1422	9458	6264	3565.76	0.803098	18	955	340	13	1370	14.339	15.7385	22	938	13450	21	998	15707
93	94	132	Hongya County	Sichuan Province	2012	35	52570	147041	25777	27.4286	13173	121052	1423	9137	6271	3458.63	0.818632	18	1068	338	13	1370	14.2961	13.8818	23	912	13038	20	1007	13979
93	94	132	Hongya County	Sichuan Province	2013	35.2	63092	204008	28047	28.125	13220	126023	1461	8780	6548	3580.2	0.820387	18	1282	345	12	1153	14.7177	12.7642	23	875	12878	19	1001	12777
93	94	132	Hongya County	Sichuan Province	2014	35.3	73719	194763	30542	28.3286	13990	125292	1450	8751	6667	3549.35	0.873829	18	1430	358	13	1253	13.9781	11.2198	33	957	13377	19	1001	11231
93	94	132	Hongya County	Sichuan Province	2015	30.73	81932	203681	32669	39.31	14860	126301	1422	8708	6792	4110.02	0.855476	18	1510	368	12	1158	16.5065	10.2108	28	841	13882	20	1034	10558
93	94	132	Hongya County	Sichuan Province	2016	30.83	90075	227235	35260	40.76	14860	128127	1454	8608	7042	4155.92	0.851794	18	1530	374	11	841	17.2269	10.5708	28	833	14350	17	960	10148
93	94	132	Hongya County	Sichuan Province	2017	30.9	90014	212834	35841	42.01	15080	92677.5	1456	8176	7023	2999.27	0.86161	18	1520	375	12	845	17.1445	11.2896	21	872	14950	19	884	9980
93	94	132	Hongya County	Sichuan Province	2018	30.9	91091	230523	37981	43.52	15080	94102	1460	8007	7916	3045.37	0.852403	19	1520	385	12	865	23.0218	8.94818	22	688	15839	16	1100	9843
93	94	132	Hongya County	Sichuan Province	2019	30.83	97299	269741	40664	44.99	15080	128127	1521	7977	9024	4155.92	0.852026	19	1530	395	11	841	18.6089	10.1086	22	854	15892	17	985	9957
93	94	132	Hongya County	Sichuan Province	2020	29.6	104626	251885	43543	45.32	15080	101402	1545	7565	9501	3425.74	0.836176	19	1580	405	12	858	16.5217	12.6858	22	1014	16753	18	783	9933
94	95	133	Danling County	Sichuan Province	2010	16.3	6559	54464	20916	20.8589	8890	87600	492	5430	4289	5374.23	0.740483	9	378	158	8	758	13.6444	16.8171	12	450	6140	11	421	7080
94	95	133	Danling County	Sichuan Province	2011	16.3	11796	72135	23524	21.4724	9350	84502	493.3	5159	4459	5184.17	0.758408	9	390	156	16	2009	13.6323	14.7929	12	427	5821	10	425	6287
94	95	133	Danling County	Sichuan Province	2012	16.3	17033	89806	26132	22.0859	8557	81521	498.7	5004	4508	5001.29	0.774357	9	436	160	16	2009	13.4821	13.784	12	419	5649	7	412	5679
94	95	133	Danling County	Sichuan Province	2013	16.4	22347	116000	28740	22.561	8560	77937	493	5132	4493	4752.26	0.694978	9	495	185	8	859	14.2907	11.3876	12	399	5702	7	436	4965
94	95	133	Danling County	Sichuan Province	2014	16.3	26199	115890	31369	22.6994	8580	75415	503.27	5155	4523	4626.69	0.788428	9	545	235	8	859	15.4067	10.7136	13	386	5947	7	419	4489
94	95	133	Danling County	Sichuan Province	2015	14.32	30410	128280	35020	37.76	8930	78474	503.27	5002	4613	5480.03	0.783855	9	625	341	8	862	16.1849	10.536	12	384	6215	7	403	4246
94	95	133	Danling County	Sichuan Province	2016	14.53	34430	181517	37614	39.22	8930	79423	503	4884	4982	5466.14	0.772132	9	686	451	8	859	17.0619	9.9656	12	388	6620	7	407	4056
94	95	133	Danling County	Sichuan Province	2017	14.65	35850	132366	39535	40.49	9520	52460.6	493.31	4806	5455	3580.93	0.789401	9	695	590	8	875	17.7474	10.1642	12	392	6957	7	402	4086
94	95	133	Danling County	Sichuan Province	2018	14.8	38956	112566	42083	41.98	9520	52545	503.27	4792	5986	3550.34	0.786795	9	725	712	11	809	19.3403	9.90144	12	385	7446	7	416	4119
94	95	133	Danling County	Sichuan Province	2019	14.53	42105	123936	48045	43.53	9520	79423	504	3807	8842	5466.14	0.783281	9	686	751	8	859	18.4729	10.4753	12	425	7851	7	425	4452
94	95	133	Danling County	Sichuan Province	2020	14.9	46336	161626	48805	42.76	9390	54170.3	505	3715	7724	3635.59	0.778844	9	986	812	8	875	15.9551	11.0477	12	490	7818	5	377	4165
95	96	134	Qingshen County	Sichuan Province	2010	19.7	10708	71590	23186	18.2741	7710	95600	483	7616	3238	4852.79	0.741262	12	429	153	10	928	11.9807	14.1322	10	623	7464	18	658	9299
95	96	134	Qingshen County	Sichuan Province	2011	19.7	16601	81780	26251	18.2741	10720	92100	483.2	7872	3424	4675.13	0.737302	13	619	207	11	1308	10.2392	12.2631	10	627	6420	18	669	8204
95	96	134	Qingshen County	Sichuan Province	2012	19.7	22494	91970	29316	18.2741	6423	91050	483	7951	3595	4621.83	0.7482	13	634	211	11	1308	10.2434	12.0842	10	608	6228	17	606	7323
95	96	134	Qingshen County	Sichuan Province	2013	19.8	31155	120095	32381	18.6869	6290	89081	483	5904	4305	4499.04	0.798148	13	751	245	9	1034	10.2487	11.183	12	599	6139	16	601	6721
95	96	134	Qingshen County	Sichuan Province	2014	19.7	36250	121160	35573	18.2741	6820	89241	483	5500	4435	4530	0.791999	13	640	265	9	1350	12.5743	8.95345	12	505	6350	16	666	5963
95	96	134	Qingshen County	Sichuan Province	2015	16.75	40722	150596	38888	37.48	7120	89846	483	5238	4629	5363.94	0.795156	13	751	295	8	1125	11.9872	11.1363	17	545	6533	8	477	5312
95	96	134	Qingshen County	Sichuan Province	2016	16.79	46350	145764	41859	38.97	7120	90783	483	5002	5020	5406.97	0.759293	13	1212	335	7	935	10.5	9.19141	20	646	6783	8	559	5138
95	96	134	Qingshen County	Sichuan Province	2017	16.81	48881	139666	44383	40.23	7350	60358.4	540	4948	5213	3590.62	0.765181	13	1351	374	8	985	11.6572	10.7679	12	598	6971	16	461	4964
95	96	134	Qingshen County	Sichuan Province	2018	16.8	50318	146018	47067	41.71	7480	60088	539	4933	5470	3576.67	0.754823	13	1248	395	8	892	12.6672	10.5197	17	574	7271	7	456	4797
95	96	134	Qingshen County	Sichuan Province	2019	16.79	51829	155825	51693	43.17	7480	90783	540	3358	5695	5406.97	0.777241	13	1212	405	7	935	15.0672	10.2258	15	521	7850	8	465	4755
95	96	134	Qingshen County	Sichuan Province	2020	16.8	56552	174090	53529	46.86	7430	62150.6	540	3241	5872	3699.44	0.765821	13	1421	426	8	1021	17.483	11.1009	12	501	8759	13	436	4840
96	97	135	Cuiping District	Sichuan Province	2010	80.9	75945	173915	42818	46.1067	16050	312001	1161	12436	9923	3856.63	0.741342	41	6027	2177	17	1418	18.1164	16.2889	130	3084	55871	41	3652	59487
96	97	135	Cuiping District	Sichuan Province	2011	81.4	109815	214484	46886	46.683	16200	365452	1393.6	12408	10723	4489.58	0.694282	41	5958	1763	22	2428	17.7789	15.9903	130	3107	55239	40	3693	59052
96	97	135	Cuiping District	Sichuan Province	2012	82.1	143685	255053	50954	47.2594	16303	375412	1449	12400	11796	4572.62	0.740569	41	7497	1917	28	3159	18.0196	14.6704	131	3113	56095	41	3802	55777
96	97	135	Cuiping District	Sichuan Province	2013	83	185705	309046	55022	47.4699	16440	354102	1917	12358	12532	4266.29	0.754168	41	8541	2015	26	3215	18.1837	12.903	30	3162	57497	43	4074	52567
96	97	135	Cuiping District	Sichuan Province	2014	83.5	171126	337059	57178	47.6647	16850	482274	1449	12296	13534	5775.74	0.788281	41	8645	2035	26	3222	16.7793	10.6952	29	3557	59684	44	4728	50567
96	97	135	Cuiping District	Sichuan Province	2015	85.26	185943	339641	60133	73.12	16920	212996	1438	11160	15168	2498.19	0.74415	41	8788	2045	25	3354	22.9676	10.2884	29	2714	62334	42	4792	49302
96	97	135	Cuiping District	Sichuan Province	2016	86.69	188040	378643	63370	74.63	16920	215503	1587.96	10718	16912	2485.9	0.780619	41	9105	2078	27	3412	18.9216	11.836	29	3392	64182	42	4171	49368
96	97	135	Cuiping District	Sichuan Province	2017	87.79	284663	445551	71255	76.09	17210	232705	1561	10503	18518	2650.7	0.780416	41	9351	2095	27	3452	19.1009	12.0813	30	3459	66070	40	4207	50826
96	97	135	Cuiping District	Sichuan Province	2018	89.2	258968	428652	79106	77.49	17330	339948	1452	10293	19536	3811.08	0.740647	41	9851	2087	28	3495	19.5977	12.54	30	3517	68925	41	4267	53508
96	97	135	Cuiping District	Sichuan Province	2019	86.69	251168	520522	110962	65.1	17330	215503	1525	11103	21073	2485.9	0.743295	41	10584	2065	26	3421	18.7332	11.8561	29	3654	68451	42	4321	51230
96	97	135	Cuiping District	Sichuan Province	2020	88.7	294051	716471	114957	75.36	24370	344024	1585	11977	24096	3878.51	0.749663	42	11386	2090	28	3352	16.7171	13.4334	37	3563	59563	52	4130	55480
97	98	136	Nanxi District	Sichuan Province	2010	42.3	9700	104270	20955	19.7725	12180	183000	12034	9260	5392	4326.24	0.766536	32	1058	457	15	1445	15.8207	17.6819	91	1523	24095	24	1396	24684
97	98	136	Nanxi District	Sichuan Province	2011	102.2	25202	129965	23166	20.3271	21170	175000	1207.9	19787	28872	1712.33	0.697842	32	1125	669	35	2964	18.8766	15.3035	271	3371	63633	51	3367	51527
97	98	136	Nanxi District	Sichuan Province	2012	43.1	40704	155660	25377	20.8817	10503	168500	1381	9373	6147	3909.51	0.787337	23	1353	428	17	1878	15.5627	14.8495	88	1539	23951	22	1508	22393
97	98	136	Nanxi District	Sichuan Province	2013	43.5	60405	182325	27588	20.9195	10620	166435	1328	9229	6207	3826.09	0.791806	23	1448	658	17	2011	15.0483	14.4168	17	1636	24619	20	1557	22447
97	98	136	Nanxi District	Sichuan Province	2014	43.6	70838	208774	30079	21.1009	10750	166069	1381	9023	6425	3808.92	0.835248	23	1692	712	22	1969	16.945	13.3476	17	1526	25858	20	1637	21850
97	98	136	Nanxi District	Sichuan Province	2015	34.1	78365	220725	31658	50.43	11750	170023	1381	8797	6656	4986.01	0.740667	23	1751	784	20	1852	17.4806	12.8262	19	1550	27095	18	1640	21035
97	98	136	Nanxi District	Sichuan Province	2016	34.29	86632	230088	34133	51.9	11750	168237	1384.39	8375	6956	4906.3	0.77443	23	1831	812	16	1837	17.0535	13.2369	19	1626	27729	18	1545	20451
97	98	136	Nanxi District	Sichuan Province	2017	34.55	93013	260174	37785	53.39	12600	187890	1384	7927	7318	5438.22	0.779444	23	1856	856	16	1751	16.8793	14.4896	19	1657	27969	18	1485	21517
97	98	136	Nanxi District	Sichuan Province	2018	34.8	100613	331881	41090	54.83	12670	188781	1374	7530	7792	5424.74	0.751017	23	1895	915	16	1852	16.7254	14.8706	18	1617	27045	17	1492	22187
97	98	136	Nanxi District	Sichuan Province	2019	34.29	106708	353662	51437	56.16	12670	168237	1374	6250	8306	4906.3	0.773565	23	1831	984	16	1837	15.1484	14.8199	18	1752	26540	16	1521	22541
97	98	136	Nanxi District	Sichuan Province	2020	33.3	115360	443412	57717	57.04	12790	190447	1374	5827	11386	5719.12	0.756312	23	1952	1056	16	1951	14.6074	14.7068	17	1773	25899	16	1613	23722
98	99	137	Xuzhou District	Sichuan Province	2010	101.7	49502	171336	14176	11.5933	20660	489000	2394	19821	26998	4808.26	0.738692	34	2215	791	36	2887	19.3465	16.5315	286	3339	64598	51	3302	54587
98	99	137	Xuzhou District	Sichuan Province	2011	100.5	55214	225562	17297	11.8395	12780	498502	2862	9473	9128	4960.22	0.728109	32	2145	751	38	3755	14.9743	16.1519	89	1554	23270	24	1448	23388
98	99	137	Xuzhou District	Sichuan Province	2012	102.5	60168	279788	20418	12.0858	25463	499950	3780	19688	31223	4877.56	0.618865	32	2492	641	38	3830	18.7914	14.841	255	3427	64398	51	3345	49643
98	99	137	Xuzhou District	Sichuan Province	2013	103.1	72393	308572	23539	12.1242	26350	501002	3762	19829	33012	4859.38	0.680108	32	2735	795	39	3820	18.5384	13.5852	61	3540	65626	52	3467	47100
98	99	137	Xuzhou District	Sichuan Province	2014	103.4	85412	351220	25312	10.1695	41500	500091	3794	42050	10403	4836.47	0.652857	32	3606	805	38	3912	17.7326	13.3634	60	3714	65859	52	3484	46558
98	99	137	Xuzhou District	Sichuan Province	2015	102.98	94735	418436	28197	32.1	42820	576891	4189	42613	10812	5601.97	0.785568	32	3995	825	38	4120	21.1686	17.8648	467	4329	91639	68	3639	65010
98	99	137	Xuzhou District	Sichuan Province	2016	77.57	104109	443678	30323	34.63	42820	520989	3794.91	19328	35847	6716.37	0.804468	32	4377	868	38	4261	16.7576	13.3043	60	3932	65891	51	3546	47177
98	99	137	Xuzhou District	Sichuan Province	2017	77.88	112829	425059	33765	36.14	35070	672144	3810	19225	35922	8630.51	0.828127	32	4377	910	38	4261	15.6954	13.1373	58	4084	64100	52	3605	47360
98	99	137	Xuzhou District	Sichuan Province	2018	78.2	132603	482287	37464	37.7	35360	564709	3769	19106	37998	7221.34	0.80025	32	4377	953	38	4261	15.3185	13.1836	57	4035	61810	53	3681	48529
98	99	137	Xuzhou District	Sichuan Province	2019	77.57	172368	483710	58741	57.49	35360	520989	3985	16240	37807	6716.37	0.793163	35	4377	1002	38	4261	15.724	14.2475	48	4102	64500	52	3475	49510
98	99	137	Xuzhou District	Sichuan Province	2020	93.8	157159	542182	54189	46.05	29560	569474	4002	15668	37858	6071.15	0.782409	34	4377	1050	38	4261	16.3295	13.1708	58	4122	67310	47	3840	50576
99	100	138	Jiangan County	Sichuan Province	2010	55.3	15664	113355	19262	14.6997	12120	258200	1157	14960	3797	4669.08	0.80471	20	1085	389	29	1730	20.3716	18.0284	132	1663	33878	32	1586	28593
99	100	138	Jiangan County	Sichuan Province	2011	55.4	27531	140658	21285	14.6209	13190	241500	1682.9	13264	4229	4359.21	0.735508	19	1038	294	31	2600	20.1956	16.5669	129	1595	32212	30	1591	26358
99	100	138	Jiangan County	Sichuan Province	2012	55.7	39398	167961	23308	14.5422	14750	234510	1706	9166	4700	4210.23	0.772654	19	1216	315	33	3010	19.7169	15.2805	124	1600	31547	29	1590	24296
99	100	138	Jiangan County	Sichuan Province	2013	56.1	51899	189579	25331	14.6168	15130	223525	1659	8662	5104	3984.4	0.777828	20	1659	325	24	2928	19.0276	14.7126	51	1628	30977	27	1559	22937
99	100	138	Jiangan County	Sichuan Province	2014	56.2	60651	215748	27719	14.5907	15760	222302	1704	7044	5197	3955.55	0.770924	21	1621	335	31	2789	18.8983	13.1565	133	1623	30672	27	1681	22116
99	100	138	Jiangan County	Sichuan Province	2015	41.71	67103	226411	29452	42.61	16260	229184	2280	6719	5498	5494.7	0.779019	22	1852	338	32	2745	20.9819	12.6047	48	1491	31284	27	1705	21491
99	100	138	Jiangan County	Sichuan Province	2016	41.71	73553	244259	31815	44.03	16260	226942	2293.93	5611	6916	5440.95	0.790601	22	2444	341	27	2614	18.2906	14.0452	48	1755	32100	28	1549	21756
99	100	138	Jiangan County	Sichuan Province	2017	41.76	81048	231984	34154	45.41	17290	254941	2351	5572	7027	6104.92	0.804807	22	2412	334	27	2610	17.6735	14.2558	48	1847	32643	28	1552	22125
99	100	138	Jiangan County	Sichuan Province	2018	41.9	98598	263009	36928	46.88	17530	255928	2305	5481	7657	6108.07	0.804933	22	2444	354	26	2594	17.3055	14.8284	48	1882	32569	28	1533	22732
99	100	138	Jiangan County	Sichuan Province	2019	41.71	108661	339174	40061	48.82	17530	226942	2450	5292	8025	5440.95	0.804704	22	2444	368	27	2614	17.6992	14.456	47	1895	33540	28	1590	22985
99	100	138	Jiangan County	Sichuan Province	2020	42.5	115316	299769	43825	47.54	19360	270824	2512	5543	9520	6372.32	0.789022	22	2590	372	27	2682	17.4813	14.1751	46	1957	34211	28	1645	23318
100	101	139	Changning County	Sichuan Province	2010	44.9	13197	90717	22160	12.2786	11540	223000	1038	11180	8773	4966.59	0.811761	22	1277	502	19	1910	19.5871	17.1777	134	1453	28460	23	1328	22812
100	101	139	Changning County	Sichuan Province	2011	45.3	21659	124431	24335	12.362	12420	213500	1920.1	9838	2571	4713.02	0.754391	22	1380	358	19	1999	19.4	16.3997	134	1450	28130	22	1276	20926
100	101	139	Changning County	Sichuan Province	2012	45.8	30121	158145	26510	12.4454	16083	210050	1937	6910	10267	4586.24	0.719246	22	1615	362	21	2344	19.1905	15.3056	126	1470	28210	21	1286	19683
100	101	139	Changning County	Sichuan Province	2013	46	40093	172142	28685	12.6087	17200	207539	1872	6855	10456	4511.72	0.743294	22	1869	421	21	2474	19.1328	14.0772	38	1483	28374	21	1322	18610
100	101	139	Changning County	Sichuan Province	2014	46.3	45783	188064	30119	13.4396	18280	206614	1940	5022	10959	4462.51	0.819812	22	1870	455	22	2804	21.4974	12.1455	119	1345	28914	21	1505	18279
100	101	139	Changning County	Sichuan Province	2015	34.45	50855	207863	31788	36.27	18660	210736	1940	4999	11343	6117.16	0.816323	22	1910	567	21	2451	23.8946	11.7764	33	1243	29701	21	1565	18430
100	101	139	Changning County	Sichuan Province	2016	34.44	56235	219307	34274	42.61	18660	216483	1984.66	4974	13966	6285.8	0.81944	22	1919	612	20	2166	19.597	14.2985	30	1546	30297	21	1310	18731
100	101	139	Changning County	Sichuan Province	2017	34.56	61172	247416	37836	44.11	19620	221899	1985	4945	13962	6420.7	0.848856	22	2015	675	22	2264	18.9397	15.4634	27	1592	30152	21	1230	19020
100	101	139	Changning County	Sichuan Province	2018	34.7	69903	241291	41220	45.57	20280	223076	1923	4952	14660	6428.7	0.826552	22	2058	715	23	2354	19.1621	16.0142	27	1561	29912	21	1196	19153
100	101	139	Changning County	Sichuan Province	2019	34.44	77642	305211	49303	46.09	20280	216483	1925	4938	15334	6285.8	0.833082	22	1919	845	20	2166	19.5869	15.1803	22	1450	28401	21	1220	18520
100	101	139	Changning County	Sichuan Province	2020	32.8	80075	369079	55070	49.15	19740	209391	1925	4555	15220	6383.88	0.811344	22	2018	894	20	2264	19.7642	15.2162	20	1391	27492	22	1244	18929
101	102	140	Gao County	Sichuan Province	2010	53	18237	90978	18548	12.7341	12770	260900	1313	12770	7210	4922.64	0.796556	24	1166	424	22	1117	20.6115	16.8095	110	1560	32154	25	1428	24004
101	102	140	Gao County	Sichuan Province	2011	53.4	26088	123014	20308	12.5468	13240	245200	1324.1	12680	7560	4591.76	0.723771	23	1253	315	22	1048	19.6818	15.6973	106	1606	31609	22	1457	22871
101	102	140	Gao County	Sichuan Province	2012	53.4	33939	155050	22068	12.3596	20013	244420	1420	12720	8165	4577.15	0.766223	23	1451	317	23	1210	20.319	15.6771	106	1561	31718	22	1437	22528
101	102	140	Gao County	Sichuan Province	2013	53.6	43455	174743	23828	12.3134	20940	230089	1561	12702	9009	4292.71	0.780773	23	1408	325	23	1154	20.9382	15.0531	74	1570	32873	22	1449	21812
101	102	140	Gao County	Sichuan Province	2014	53.7	40052	186955	25976	12.6629	21450	142454	1639	12875	9714	2652.77	0.7872	23	1449	326	25	1339	21.1385	14.4212	59	1588	33568	22	1472	21228
101	102	140	Gao County	Sichuan Province	2015	41.4	43343	215943	27336	37.23	22100	233790	1647	12810	9890	5647.1	0.793679	24	1495	345	23	1225	20.8248	14.6711	59	1661	34590	21	1444	21185
101	102	140	Gao County	Sichuan Province	2016	41.4	47200	255372	29472	38.57	22100	237366	1650.75	12092	11380	5733.48	0.825704	24	1596	358	22	1164	20.2643	15.0696	58	1748	35422	20	1423	21444
101	102	140	Gao County	Sichuan Province	2017	41.44	51666	251585	32484	39.92	25540	260862	1651	11536	11899	6294.94	0.84476	24	1558	367	22	1234	19.8419	15.2986	58	1777	35259	20	1460	22336
101	102	140	Gao County	Sichuan Province	2018	41.5	61666	287637	35370	41.3	25640	262554	1681	11365	12581	6326.6	0.802071	25	1595	385	21	1234	19.3056	15.2063	58	1806	34866	20	1503	22855
101	102	140	Gao County	Sichuan Province	2019	41.4	70002	280878	37033	42.41	25640	237366	1721	10082	14670	5733.48	0.828466	25	1596	395	22	1164	18.1341	14.2373	58	1850	33548	20	1652	23520
101	102	140	Gao County	Sichuan Province	2020	38.1	75092	300654	44234	42.14	26210	264756	1755	8960	11772	6948.99	0.801879	25	1621	405	23	1258	18.3751	13.412	58	1810	33259	20	1796	24088
102	103	141	Gong County	Sichuan Province	2010	42.2	23538	99843	20141	22.2168	10360	154800	1480	7749	3328	3668.25	0.81905	26	1588	576	18	1137	20.8461	17.5887	160	1514	31561	32	1206	21212
102	103	141	Gong County	Sichuan Province	2011	42.5	34071	120773	22785	21.6471	10553	152230	1672.2	7690	3962	3581.88	0.763668	25	1728	484	17	1184	19.4677	16.0236	160	1550	30175	31	1228	19677
102	103	141	Gong County	Sichuan Province	2012	42.7	44604	141703	25429	21.0773	11660	148555	2001	7755	4836	3479.04	0.745452	26	1761	500	18	1313	19.7689	14.7825	159	1506	29772	31	1232	18212
102	103	141	Gong County	Sichuan Province	2013	42.9	54913	174401	28073	20.5128	11820	142564	1988	7689	5836	3323.17	0.710511	26	1815	521	18	1285	19.3906	14.7815	21	1495	28989	31	1176	17383
102	103	141	Gong County	Sichuan Province	2014	43.2	55815	179223	30950	20.3704	12000	104189	2012	7688	6158	2411.78	0.706545	25	1868	525	21	1605	20.3153	13.3516	16	1424	28929	22	1243	16596
102	103	141	Gong County	Sichuan Province	2015	37.4	62179	192228	32916	47.91	12320	144424	2118	7303	6055	3861.6	0.829423	25	1895	535	19	1545	20.8518	12.9289	17	1417	29547	21	1266	16368
102	103	141	Gong County	Sichuan Province	2016	37.4	69100	243944	35497	49.19	12320	146127	2137.47	6938	6655	3907.14	0.833875	25	1839	544	19	1507	19.1739	14.6141	14	1581	30314	20	1117	16324
102	103	141	Gong County	Sichuan Province	2017	37.45	75925	237656	39434	50.49	12750	188511	2137	6904	7121	5033.67	0.850673	25	1835	568	21	1265	18.8692	13.1268	13	1628	30719	21	1254	16461
102	103	141	Gong County	Sichuan Province	2018	37.5	89309	264378	42897	51.79	13803	189642	2012	6900	7904	5057.12	0.843893	26	1853	578	12	1093	18.7827	13.487	13	1652	31029	21	1265	17061
102	103	141	Gong County	Sichuan Province	2019	37.4	98431	312587	42204	52.53	13803	146127	2102	6898	8295	3907.14	0.844909	25	1839	595	19	1507	18.7039	14.0408	13	1655	30955	22	1250	17551
102	103	141	Gong County	Sichuan Province	2020	33.9	108447	384535	50497	52.41	14080	190527	2202	6893	8324	5620.28	0.819988	25	1985	605	21	1508	18.6514	14.2538	13	1655	30868	23	1257	17917
103	104	142	Junlian County	Sichuan Province	2010	41.6	29842	98632	34822	12.7486	69000	172700	1193	3994	10026	4151.44	0.826147	23	792	272	15	1422	21.596	16.2928	163	1750	37793	34	1482	24146
103	104	142	Junlian County	Sichuan Province	2011	42.2	39484	126115	32767	13.0332	7210	168500	1415.2	3969	9384	3992.89	0.776748	21	811	224	18	1465	19.9236	15.2969	163	1846	36779	34	1529	23389
103	104	142	Junlian County	Sichuan Province	2012	42.8	49126	153598	30712	13.3178	11330	152541	1424	4105	12130	3564.04	0.765881	23	1048	265	16	1811	19.7636	15.5295	158	1844	36444	34	1477	22937
103	104	142	Junlian County	Sichuan Province	2013	43.3	50325	167220	28657	13.3949	11930	152749	1407	4260	11750	3527.69	0.752564	23	1153	312	17	1666	19.1079	14.571	11	1835	35063	34	1492	21740
103	104	142	Junlian County	Sichuan Province	2014	43.9	59015	178930	32119	8.2153	12180	152344	1424	4255	12040	3470.25	0.809613	23	1045	335	18	1632	18.724	18.3359	11	1844	34527	34	1191	21838
103	104	142	Junlian County	Sichuan Province	2015	33.24	60040	228645	33448	25.59	12480	153974	1424	4249	12089	4632.19	0.849328	24	1258	385	18	1521	25.7877	11.1041	10	1352	34865	34	2017	22397
103	104	142	Junlian County	Sichuan Province	2016	33.24	60216	244940	36057	37.65	12480	155003	1454.69	4246	12233	4663.15	0.849963	24	1496	412	18	1144	18.7454	14.3493	10	1866	34979	34	1546	22184
103	104	142	Junlian County	Sichuan Province	2017	33.27	65349	249233	39674	39.02	12680	175315	1445	4238	12430	5269.45	0.86811	24	1599	425	18	1205	18.9405	14.4709	10	1832	34699	34	1561	22589
103	104	142	Junlian County	Sichuan Province	2018	33.3	71819	276524	43126	40.41	13310	175969	1521	4212	12292	5284.35	0.850067	24	1564	461	18	1300	18.8017	14.7156	10	1856	34896	34	1561	22971
103	104	142	Junlian County	Sichuan Province	2019	33.24	78667	284552	40016	41.32	13310	155003	1522	4189	12742	4663.15	0.852351	24	1496	485	18	1144	18.5	15.0861	10	1866	34521	34	1568	23655
103	104	142	Junlian County	Sichuan Province	2020	33.3	79665	298429	44029	41.02	13310	178671	1522	4168	12889	5365.5	0.832981	24	1512	512	18	1421	18.6735	14.6872	10	1853	34602	34	1576	23147
104	105	143	Xingwen County	Sichuan Province	2010	46.4	16727	93620	14650	11.8553	11360	196900	1256	9483	4896	4243.53	0.819955	24	996	376	9	1539	24.169	18.5451	30	1817	43915	31	1420	26334
104	105	143	Xingwen County	Sichuan Province	2011	46.9	28027	130069	15695	11.9403	11520	198500	1267.7	8345	10816	4232.41	0.765262	20	1080	286	10	1850	22.2561	17.2622	30	1929	42932	31	1552	26791
104	105	143	Xingwen County	Sichuan Province	2012	47.4	39327	166518	16740	12.0253	15380	199900	1272	8843	6148	4217.3	0.668687	20	1310	290	11	1870	21.6445	17.1509	30	1952	42250	31	1577	27047
104	105	143	Xingwen County	Sichuan Province	2013	47.9	51317	190377	17785	12.3173	15500	203414	1263	8943	6353	4246.64	0.702679	20	1702	312	12	1950	21.0838	17.1971	32	1958	41282	29	1613	27739
104	105	143	Xingwen County	Sichuan Province	2014	48.4	56468	206842	19435	12.6033	15700	203880	1296	5672	6592	4212.4	0.680421	20	1772	335	12	1748	20.2605	14.4632	35	1985	40217	29	1943	28102
104	105	143	Xingwen County	Sichuan Province	2015	38.65	62687	244083	20956	34.54	15810	207619	1295	5290	6831	5371.77	0.835323	20	1895	349	14	2102	22.9694	14.6107	33	1700	39048	28	1934	28257
104	105	143	Xingwen County	Sichuan Province	2016	38.65	68307	278138	22738	36.1	15810	213719	1355.83	5280	8227	5529.6	0.833887	20	2055	374	17	2556	18.3757	16.5927	31	2052	37707	28	1748	29004
104	105	143	Xingwen County	Sichuan Province	2017	38.67	72457	286203	25381	37.53	16850	240265	1417	5274	8309	6213.22	0.844359	20	2151	391	14	2410	16.9305	15.364	32	2143	36282	27	1882	28915
104	105	143	Xingwen County	Sichuan Province	2018	38.8	80167	313178	27697	39.03	16850	239826	1383	5270	9159	6181.08	0.837535	20	2257	405	17	2283	16.5177	14.9804	32	2121	35034	27	1943	29107
104	105	143	Xingwen County	Sichuan Province	2019	38.65	90096	316640	33666	40	16850	213719	1400	4983	10880	5529.6	0.847509	20	2055	424	17	2556	16.9614	14.6165	32	2152	36501	27	2021	29540
104	105	143	Xingwen County	Sichuan Province	2020	38	102256	326217	38935	40.14	16850	242119	1417	4979	11680	6371.57	0.821447	21	2215	462	17	2751	14.9017	12.8957	22	2239	33365	28	2128	27442
105	106	144	Pingshan County	Sichuan Province	2010	30.7	11723	83465	8713	12.744	10880	129200	1081	4431	3930	4208.47	0.785321	18	476	207	16	723	19.0138	17.1712	133	1161	22075	24	882	15145
105	106	144	Pingshan County	Sichuan Province	2011	30.8	18298	95771	10292	12.6623	11820	125000	1157.5	5116	4092	4058.44	0.791259	18	508	155	16	794	17.3593	15.5698	133	1194	20727	23	888	13826
105	106	144	Pingshan County	Sichuan Province	2012	31	24873	108077	11871	12.5806	13417	119850	1667	7045	5000	3866.13	0.739701	17	545	168	15	850	16.6869	15.1416	131	1217	20308	22	904	13688
105	106	144	Pingshan County	Sichuan Province	2013	31	32439	140239	13450	13.2258	14290	115757	1506	6965	5045	3734.1	0.786094	17	719	184	16	958	17.0456	12.9775	12	1185	20199	21	1023	13276
105	106	144	Pingshan County	Sichuan Province	2014	32.1	52774	162207	14800	14.3302	15130	114785	1686	6901	5640	3575.86	0.811435	18	1103	215	19	1048	16.7146	10.3046	16	1216	20325	20	1254	12922
105	106	144	Pingshan County	Sichuan Province	2015	25.61	58291	174925	15680	26.33	15280	116251	1695	6400	5931	4539.28	0.831055	18	1215	246	15	951	19.6886	9.93528	12	1066	20988	20	1236	12280
105	106	144	Pingshan County	Sichuan Province	2016	25.61	63807	206752	16982	27.63	15280	117041	1621.5	6380	6031	4570.13	0.838183	18	1102	291	14	909	17.1424	12.4006	12	1243	21308	20	1006	12475
105	106	144	Pingshan County	Sichuan Province	2017	25.63	70013	194200	18759	29.02	15870	93532.4	1625	6370	6089	3649.33	0.861962	18	1230	324	16	958	16.9049	12.0349	13	1272	21503	18	1031	12408
105	106	144	Pingshan County	Sichuan Province	2018	25.7	74492	238764	20633	30.59	15950	92495	1657	6078	6123	3599.03	0.834835	18	1385	361	13	945	16.371	12.7717	13	1302	21315	18	1038	13257
105	106	144	Pingshan County	Sichuan Province	2019	25.61	76977	221908	29455	31.91	15950	117041	1666	6000	6240	4570.13	0.827846	18	1102	385	14	909	15.5951	13.9113	13	1420	22145	18	1015	14120
105	106	144	Pingshan County	Sichuan Province	2020	24.5	85406	237925	35377	31.57	16680	93153.5	1666	5995	6125	3802.18	0.822424	18	1251	402	15	915	16.2575	13.0402	14	1336	21720	18	1069	13940
106	107	145	Guangan District	Sichuan Province	2010	125.2	39637	225259	37537	21.7545	25510	285132	2709	32835	11240	2277.41	0.792553	54	2488	1216	53	2531	25.0079	21.4751	54	3527	88203	78	4159	89315
106	107	145	Guangan District	Sichuan Province	2011	125.6	48341	278779	31524	22.6911	25510	295201	2700.5	33013	12567	2350.33	0.759238	60	2722	1223	66	4522	22.7327	20.5288	54	3558	80883	78	4308	88438
106	107	145	Guangan District	Sichuan Province	2012	125.7	57045	332299	25511	23.6277	24113	300015	2710	33765	12987	2386.75	0.649461	66	2938	1332	53	4515	26.9624	16.2003	54	2769	74659	77	5183	83966
106	107	145	Guangan District	Sichuan Province	2013	89.9	40206	237000	19498	27.03	19180	302554	1845	21537	7449	3365.45	0.642785	66	3012	1355	54	4652	18.4723	18.194	34	2621	48416	58	3495	63588
106	107	145	Guangan District	Sichuan Province	2014	90.3	45691	250992	21413	28.2392	20450	311171	2176	21653	8231	3445.97	0.671619	67	3059	1385	55	4685	18.8695	17.3294	35	2483	46853	56	3576	61970
106	107	145	Guangan District	Sichuan Province	2015	61.54	58558	336606	23554	44.5524	22400	330823	1913.13	21774	8932	5375.74	0.792037	68	3102	1405	56	4711	18.5757	13.0366	26	2522	46848	53	4453	58052
106	107	145	Guangan District	Sichuan Province	2016	62.56	67111	348477	25229	47.25	22400	335585	2214	21865	9367	5364.21	0.81241	67	3250	1425	55	4725	27.5502	12.1562	25	1694	46670	52	4686	56964
106	107	145	Guangan District	Sichuan Province	2017	62.94	72684	361838	29791	49.3541	24170	328118	2229	21773	9789	5213.19	0.808834	69	3340	1455	56	4725	17.0464	13.6707	25	2757	46997	52	3793	51853
106	107	145	Guangan District	Sichuan Province	2018	62.8	80819	411777	32115	51.12	24170	328974	2320.87	21690	10175	5238.44	0.793496	70	3450	1469	55	4788	17.0342	12.9744	25	2781	47372	54	3909	50717
106	107	145	Guangan District	Sichuan Province	2019	62.56	82526	426828	35218	52.81	24170	335585	2450	21639	10576	5364.21	0.812229	72	3510	1482	55	4792	16.8612	12.38	25	2854	48122	55	4000	49520
106	107	145	Guangan District	Sichuan Province	2020	74.4	76325	460937	31489	52.96	24170	331007	2531	21577	11052	4449.02	0.79183	72	3680	1500	55	4850	16.672	11.7022	24	2902	48382	55	4170	48798
107	108	146	Qianfeng District	Sichuan Province	2010	30.5	23214	97523	45473	13	5000	96542	812	11652	6352	3165.31	0.762807	72	2488	980	45	4952	16.8081	11.7625	25	2945	49500	56	4210	49520
107	108	146	Qianfeng District	Sichuan Province	2011	31.2	24522	98532	46997	14	5200	97530	832	11765	6420	3125.96	0.743245	72	2722	994	46	5051	24.993	19.8124	65	3581	89500	72	4520	89552
107	108	146	Qianfeng District	Sichuan Province	2012	33.2	25111	100242	48521	15	5400	98563	854	11735	6520	2968.77	0.812296	73	2938	1021	45	5145	23.2901	18.3452	20	1520	35401	19	840	15410
107	108	146	Qianfeng District	Sichuan Province	2013	36.8	25131	112984	50045	18.2065	5600	102365	884	11730	6670	2781.66	0.826686	73	3012	1054	46	5284	20.9447	16.5184	20	976	20442	19	870	14371
107	108	146	Qianfeng District	Sichuan Province	2014	29.3	29536	135194	55122	20.2703	6200	110354	909	11681	7265	3766.35	0.846886	73	3059	1124	45	5451	21.3411	14.9579	20	985	21021	19	950	14210
107	108	146	Qianfeng District	Sichuan Province	2015	25.6	36337	146540	59233	30.3998	6490	135088	909.42	11500	7415	5276.88	0.784824	73	3102	1236	45	5564	17.7349	12.5574	20	1075	19065	20	1046	13135
107	108	146	Qianfeng District	Sichuan Province	2016	26.2	41069	198464	61993	32	6650	121202	1109	11315	7588	4626.03	0.80616	73	3250	1341	45	5647	17.0691	11.9139	20	1085	18520	20	1045	12450
107	108	146	Qianfeng District	Sichuan Province	2017	26.17	46980	196884	61831	33.6428	6970	106042	1122	11144	7612	4052.06	0.800313	73	3340	1390	45	5751	15.4562	12.7156	15	1142	17651	21	995	12652
107	108	146	Qianfeng District	Sichuan Province	2018	25.9	53596	224302	66475	35.28	7300	107142	1157.31	11095	7631	4136.76	0.792437	73	3450	1421	45	5941	15.1334	12.0865	14	1117	16904	22	1040	12570
107	108	146	Qianfeng District	Sichuan Province	2019	35.1	55937	235235	54157	36.81	7902	108520	1200	10889	7654	3091.74	0.802109	73	3510	1485	45	6012	12.662	11.7724	14	1210	15321	22	1028	12102
107	108	146	Qianfeng District	Sichuan Province	2020	23.2	56810	205501	62150	39.24	7450	108805	1211	10660	7831	4689.86	0.779997	73	3680	1521	45	6126	13.3047	10.9642	14	1198	15939	22	1116	12236
108	109	147	Yuechi County	Sichuan Province	2010	118.1	36185	210759	14325	14.045	22870	560000	2326	22102	11879	4741.74	0.777723	51	2043	841	43	2338	24.0434	18.8511	95	3361	80810	73	3069	57854
108	109	147	Yuechi County	Sichuan Province	2011	118.8	44129	250098	16284	14.3098	22870	551540	2371.9	22685	3554	4642.59	0.740319	51	2132	867	44	2702	23.1061	19.5508	90	3364	77729	70	2950	57675
108	109	147	Yuechi County	Sichuan Province	2012	118.7	52073	289437	18243	14.5746	23567	521500	2372	23145	12805	4393.43	0.768266	51	2276	880	43	3352	35.8779	12.8692	88	2039	73155	68	4303	55376
108	109	147	Yuechi County	Sichuan Province	2013	119.1	62488	312441	20202	14.7775	23570	519142	2439	21856	13214	4358.87	0.785455	52	2316	912	43	3492	19.1835	17.2306	78	3297	63248	68	3057	52674
108	109	147	Yuechi County	Sichuan Province	2014	119.2	75114	352089	22097	47.8386	24000	516500	2501	21390	13729	4333.05	0.808069	52	2484	935	43	4611	18.8879	16.3325	76	3221	60838	69	3074	50206
108	109	147	Yuechi County	Sichuan Province	2015	78.8	94589	436899	24072	59.496	24900	528138	2489.64	20827	14264	6702.26	0.802198	52	3025	954	43	4215	19.2879	10.3709	71	3216	62030	70	4473	46389
108	109	147	Yuechi County	Sichuan Province	2016	78.87	106774	485811	25819	35.82	24900	531747	2447	20451	14706	6742.07	0.802749	52	3650	987	43	4143	30.8141	9.73965	61	1990	61320	67	4663	45416
108	109	147	Yuechi County	Sichuan Province	2017	78.22	117648	519818	29160	37.0229	27280	480135	2414	19450	15147	6138.27	0.803098	52	3845	1024	43	4021	15.4572	12.3768	58	3769	58258	67	3511	43455
108	109	147	Yuechi County	Sichuan Province	2018	78.2	132832	543888	31096	38.63	27520	482277	2417	18771	15671	6167.23	0.78431	52	3455	1135	47	3569	14.5473	11.7106	55	3921	57040	67	3635	42568
108	109	147	Yuechi County	Sichuan Province	2019	78.87	140399	570566	32073	40.07	27520	531747	2418	18263	16204	6742.07	0.799787	53	3650	1204	43	4143	14.2774	10.9122	55	3958	56510	67	3850	42012
108	109	147	Yuechi County	Sichuan Province	2020	74.3	126138	567958	35285	39.79	28380	484611	2419	17789	16632	6522.36	0.782402	52	3845	1245	43	4251	13.3931	10.8515	56	4078	54617	69	3785	41073
109	110	148	Wusheng County	Sichuan Province	2010	84.5	35117	159969	18995	14.587	22740	371500	1529	15973	9285	4396.45	0.764444	39	1578	751	33	2224	24.8294	20.2164	64	2181	54153	49	2463	49793
109	110	148	Wusheng County	Sichuan Province	2011	84.8	42847	202526	21588	14.8585	23450	348500	1556.7	16138	7969	4109.67	0.750662	48	1685	788	32	2046	23.4353	19.7076	62	2217	51956	50	2421	47712
109	110	148	Wusheng County	Sichuan Province	2012	84.6	50577	245083	24181	15.13	22733	358410	1564	16475	9857	4236.52	0.643457	43	2107	843	33	2441	26.2281	16.8162	54	1916	50253	50	2720	45740
109	110	148	Wusheng County	Sichuan Province	2013	84.8	61235	248807	26774	15.3302	23410	338577	1579	16719	10070	3992.65	0.680081	44	2442	884	33	2387	18.7051	16.3447	54	2245	41993	50	2408	39358
109	110	148	Wusheng County	Sichuan Province	2014	84.9	74255	277548	29403	15.5477	23590	338596	1590	16864	10141	3988.17	0.65702	44	2644	912	33	2639	17.6185	14.7676	52	2312	40734	51	2565	37879
109	110	148	Wusheng County	Sichuan Province	2015	59.02	95855	357484	32064	34.7391	23720	344707	1669	16906	10184	5840.51	0.777886	45	2684	925	33	2751	16.1771	11.0589	51	2473	40006	51	3192	35300
109	110	148	Wusheng County	Sichuan Province	2016	59.12	111468	363225	34378	36.09	23720	342348	1736	16665	10398	5790.73	0.794039	45	2677	934	32	2985	15.5991	12.167	51	2564	39996	51	2850	34676
109	110	148	Wusheng County	Sichuan Province	2017	58.66	115641	393521	36654	37.2335	25630	320635	2043	16463	10611	5465.99	0.787272	45	2699	948	36	3215	14.7582	11.5477	52	2655	39183	50	2861	33038
109	110	148	Wusheng County	Sichuan Province	2018	58.6	131203	387682	38847	38.82	26280	323045	2756.13	16084	10834	5512.71	0.783726	45	2674	1024	39	3024	13.9555	11.172	51	2766	38601	51	2884	32220
109	110	148	Wusheng County	Sichuan Province	2019	59.12	137111	399255	40374	40.15	26280	342348	2761	15555	11027	5790.73	0.762715	45	2677	1134	32	2985	14.0073	10.836	50	2750	38520	51	2884	31251
109	110	148	Wusheng County	Sichuan Province	2020	55.6	73721	383532	44636	37.53	26280	326035	2781	13191	11402	5863.94	0.772842	45	2745	1230	35	3102	13.5603	10.5369	48	2793	37874	51	2883	30378
110	111	149	Linshui County	Sichuan Province	2010	102.3	641601	184967	16528	15.648	19930	472300	2272	26785	5481	4616.81	0.793865	51	1909	788	38	1857	25.8272	19.6797	34	2835	73220	59	3422	67344
110	111	149	Linshui County	Sichuan Province	2011	103.1	345232	233933	18750	16.1009	18910	457500	2322.8	27173	3657	4437.44	0.751835	52	2093	847	38	2085	23.8723	18.7322	35	2859	68251	58	3443	64495
110	111	149	Linshui County	Sichuan Province	2012	103.3	48863	282899	20972	16.5537	10200	449500	2337	27658	5814	4351.4	0.815569	51	2336	889	41	1991	28.4564	15.3224	34	2303	65535	59	4085	62592
110	111	149	Linshui County	Sichuan Province	2013	103.5	58058	331433	23194	17.2	11060	446664	2488	27723	5925	4315.59	0.807343	51	2420	925	41	1843	21.0382	16.8225	34	2905	61116	59	3522	59249
110	111	149	Linshui County	Sichuan Province	2014	103.9	68414	350093	25460	17.5168	11610	443616	2789	27985	6105	4269.64	0.83904	51	2780	1034	41	2161	19.5336	15.6402	34	2978	58171	59	3669	57384
110	111	149	Linshui County	Sichuan Province	2015	71.43	85801	406506	27728	34.8036	12430	452524	3266.27	28135	6302	6335.21	0.81568	51	2850	1125	41	2018	20.4733	12.8925	34	2827	57878	59	4197	54110
110	111	149	Linshui County	Sichuan Province	2016	71.47	96886	443388	29661	36.15	12430	461500	3595	28156	6586	6457.25	0.820338	51	2898	1234	41	2003	26.1089	12.346	34	2203	57518	59	4248	52446
110	111	149	Linshui County	Sichuan Province	2017	70.8	103612	527333	32772	37.3421	14010	455957	3659	28013	6778	6440.07	0.82559	52	2956	1314	41	2158	20.5454	13.5062	34	2787	57260	59	3635	49095
110	111	149	Linshui County	Sichuan Province	2018	70.5	116757	531566	35326	38.94	15362	453977	3810.69	27860	6956	6439.39	0.802468	52	3021	1420	41	2235	19.4766	13.1568	33	2902	56521	60	3654	48075
110	111	149	Linshui County	Sichuan Province	2019	71.47	121915	555269	32950	40.24	15362	461500	3855	26241	7431	6457.25	0.836626	52	2898	1514	41	2003	17.9875	12.3194	32	3120	56121	60	3751	46210
110	111	149	Linshui County	Sichuan Province	2020	70.8	122521	553839	34412	42.27	15362	457259	3856	24923	7851	6458.47	0.800278	52	2950	1684	41	2120	17.6363	11.8157	31	3209	56595	60	3831	45266
111	112	150	Huaying City	Sichuan Province	2010	36	22251	105417	28728	29.0055	3870	109300	703	9467	3194	3036.11	0.766984	16	927	437	14	899	19.3528	16.8033	13	1284	24849	21	1327	22298
111	112	150	Huaying City	Sichuan Province	2011	36.2	27140	131043	32309	29.558	6400	106580	703.4	9480	3351	2944.2	0.742189	19	984	466	14	100	18.3477	15.5365	13	1251	22953	21	1327	20617
111	112	150	Huaying City	Sichuan Province	2012	36.2	32029	156669	35890	30.1105	4620	108520	817	10784	3845	2997.79	0.800143	20	1164	479	14	877	24.3468	12.0598	12	940	22886	21	1672	20164
111	112	150	Huaying City	Sichuan Province	2013	36.3	38778	170036	39471	30.9	5290	101036	817	10495	3980	2783.36	0.81753	21	1100	502	16	1200	16.8501	14.7627	11	1294	21804	21	1277	18852
111	112	150	Huaying City	Sichuan Province	2014	36.4	44749	188753	43538	31.8681	5290	100768	817	10428	4062	2768.35	0.859543	21	1212	491	16	1200	16.5555	14.2246	11	1325	21936	21	1291	18364
111	112	150	Huaying City	Sichuan Province	2015	28.27	57177	234616	47612	46.6958	5290	102733	849.95	10027	4218	3633.99	0.802712	21	1345	521	14	1252	16.9197	8.77649	11	1332	22537	22	1991	17474
111	112	150	Huaying City	Sichuan Province	2016	28.34	68195	248486	50589	47.2	5290	104318	908	9964	4272	3680.95	0.811201	21	1522	535	14	1123	17.425	13.1883	13	1313	22879	22	1269	16736
111	112	150	Huaying City	Sichuan Province	2017	28.24	73709	239577	52027	48.464	5290	102263	922	9312	4335	3621.22	0.822534	21	1485	585	15	1458	17.2632	12.1438	14	1330	22960	22	1321	16042
111	112	150	Huaying City	Sichuan Province	2018	28.1	80047	264875	54914	49.9	5620	103509	1249.63	8883	5016	3683.59	0.808787	21	1450	621	14	2000	16.8024	11.8534	14	1361	22868	22	1303	15445
111	112	150	Huaying City	Sichuan Province	2019	28.34	82596	286975	59610	50.65	5620	104318	1350	8566	5442	3680.95	0.825961	21	1522	656	14	1123	15.5711	11.2202	14	1350	21021	22	1385	15540
111	112	150	Huaying City	Sichuan Province	2020	27.2	85182	305986	62721	53.6	6040	103248	1445	8237	5761	3795.87	0.79176	21	1654	751	15	1850	16.6163	11.1975	14	1324	22000	22	1382	15475
112	113	151	Tongchuan District	Sichuan Province	2010	42.7	28199	100423	38328	62.6966	4240	398600	897.98	6825	4014	9334.89	0.794663	21	2501	1038	3	290	24.0789	21.1577	87	1749	42114	23	1820	38507
112	113	151	Tongchuan District	Sichuan Province	2011	43.2	37737	125294	35577	63.4259	4390	365400	906	7078	4821	8458.33	0.799492	20	3097	962	3	290	23.2998	22.1	31	1838	42825	23	1800	39780
112	113	151	Tongchuan District	Sichuan Province	2012	43.8	47275	150165	32826	64.1553	4473	332102	944	7134	4320	7582.24	0.741624	20	3933	935	5	1005	22.6109	18.1365	79	1835	41491	18	1077	19533
112	113	151	Tongchuan District	Sichuan Province	2013	59.5	53132	168165	30075	48.9	6330	258623	953	12346	7805	4346.61	0.77095	20	4120	1024	4	1125	21.1125	15.6215	146	2302	48601	29	1448	22620
112	113	151	Tongchuan District	Sichuan Province	2014	59.8	60870	208669	31596	49.4983	6360	200076	953	12488	8045	3345.75	0.785463	20	4235	1135	4	1264	19.9861	15.3809	152	2373	47427	33	1436	22087
112	113	151	Tongchuan District	Sichuan Province	2015	63.32	67047	249470	31490	66.61	6810	202479	1515	12690	8250	3197.71	0.790159	20	4385	1228	4	1320	19.4781	15.2671	157	2468	48072	32	1464	22351
112	113	151	Tongchuan District	Sichuan Province	2016	65.55	72225	283277	32219	68.2	6810	205189	1529.05	12859	8486	3130.27	0.821616	20	4485	1304	4	1411	19.1106	15.2116	157	2514	48044	29	1451	22072
112	113	151	Tongchuan District	Sichuan Province	2017	70.46	76610	296984	33418	69.73	7630	181636	1529.05	12832	8576	2577.86	0.820332	20	4561	1384	4	1521	19.4253	15.7939	158	2483	48233	34	2212	34936
112	113	151	Tongchuan District	Sichuan Province	2018	78.2	86043	283095	32198	70.05	7910	182691	1531.31	12806	9096	2336.2	0.81122	21	4685	1445	4	1624	18.771	15.705	171	2581	48448	34	2281	35823
112	113	151	Tongchuan District	Sichuan Province	2019	65.55	92956	347640	42283	71.25	7910	205189	1531	7015	9551	3130.27	0.82747	21	4745	1496	4	1751	18.47	16.3377	28	2621	48410	35	2351	38410
112	113	151	Tongchuan District	Sichuan Province	2020	90.6	122825	362243	37881	74.63	12950	183961	1531	5949	9886	2030.47	0.805867	21	4952	1584	4	1825	18.1783	14.8646	26	2659	48336	36	2481	36879
113	114	152	Dachuan District	Sichuan Province	2010	136.1	42578	209345	13658	17.0945	32208	430215	3293	31720	24680	3161.02	0.801571	85	2909	1519	25	4900	22.0821	18.1824	70	4509	99568	79	3601	65475
113	114	152	Dachuan District	Sichuan Province	2011	137.2	57756	285771	15879	17.4927	32630	432102	3355	31750	25800	3149.43	0.783818	70	2804	1287	25	4900	22.6864	17.4814	69	4324	98096	79	3575	62496
113	114	152	Dachuan District	Sichuan Province	2012	137.5	72934	362197	18100	17.8909	22020	454212	3394.9	32832	28580	3303.36	0.702719	74	3129	1100	53	5425	21.86	15.994	259	4400	96184	78	3688	58986
113	114	152	Dachuan District	Sichuan Province	2013	121.1	82132	388370	20321	19.8	20760	482239	3430	28693	25875	3982.16	0.727198	74	3351	1215	52	4847	21.3257	16.2216	196	3850	82104	68	3317	53807
113	114	152	Dachuan District	Sichuan Province	2014	121.2	100133	434115	21866	20.297	20930	102086	3433	28700	26310	842.294	0.737094	74	3756	1352	52	4861	20.2686	15.7095	196	3872	78480	68	3408	53538
113	114	152	Dachuan District	Sichuan Province	2015	102.04	111849	493576	22111	41.3	21720	491168	2891.22	28732	26338	4813.48	0.804142	74	4215	1421	52	4861	18.4135	15.9471	195	4126	75974	71	3609	57553
113	114	152	Dachuan District	Sichuan Province	2016	102.48	120428	563906	23513	42.8	21720	502765	2863	28955	26362	4905.98	0.829252	74	4725	1455	52	4861	17.7737	16.497	188	4110	73050	73	3718	61336
113	114	152	Dachuan District	Sichuan Province	2017	103.32	131332	640636	25441	44.15	24200	538352	2877	28939	26569	5210.53	0.832269	74	4725	1495	52	4861	15.9554	16.2451	188	4281	68305	74	3889	63177
113	114	152	Dachuan District	Sichuan Province	2018	104.6	146559	662776	26610	45.6	25070	533695	2871	28705	26671	5102.25	0.817858	74	4725	1521	52	4861	15.1321	16.0278	188	4261	64478	76	4068	65201
113	114	152	Dachuan District	Sichuan Province	2019	102.48	158286	640437	34095	47.3	25070	502765	2888	28523	26498	4905.98	0.825322	74	4725	1535	52	4861	15.4898	17.0065	188	4851	75141	75	4025	68451
113	114	152	Dachuan District	Sichuan Province	2020	94.5	125095	700774	38235	48.65	25790	534721	2895	24193	26605	5658.42	0.809397	75	4985	1547	52	4861	13.9993	15.4179	49	4209	58923	78	4298	66266
114	115	153	Xuanhan County	Sichuan Province	2010	129.5	42016	268180	13123	15.3833	34700	593500	5000	38403	8523	4583.01	0.820332	58	2283	1200	40	3628	23.9611	19.5097	498	4528	108496	67	3590	70040
114	115	153	Xuanhan County	Sichuan Province	2011	131.1	61567	335818	16375	15.5606	35050	584000	4046	39536	66	4454.61	0.817203	57	2417	1164	40	3950	23.4216	20.3168	62	4566	106943	67	3453	70154
114	115	153	Xuanhan County	Sichuan Province	2012	132.8	81118	403456	19627	15.738	40650	575200	4137	40398	9526	4331.33	0.557913	61	3110	1513	41	4402	21.9317	19.1828	498	4539	99548	67	3484	66833
114	115	153	Xuanhan County	Sichuan Province	2013	131.2	100116	430777	22879	16.6	41040	562114	4155	41157	9967	4284.41	0.629379	62	3080	1624	41	4512	20.0109	18.1225	480	4586	91770	67	3567	64643
114	115	153	Xuanhan County	Sichuan Province	2014	132.3	140195	499808	24662	17.6115	41040	557617	4177	42	66	4214.79	0.578934	62	3135	1774	35	3612	17.1965	18.1684	101	5287	90918	68	3563	64734
114	115	153	Xuanhan County	Sichuan Province	2015	5.31	145688	588590	21845	36.81	41040	10502	1917	47	66	1977.78	0.837951	62	3451	1865	39	3851	14.4775	19.7805	33	356	5154	2	123	2433
114	115	153	Xuanhan County	Sichuan Province	2016	103.15	158146	618300	23530	38.22	41040	600895	4189	43072	11024	5825.45	0.859937	62	3503	1935	51	4120	20.6236	17.4723	468	4525	93322	67	3767	65818
114	115	153	Xuanhan County	Sichuan Province	2017	103.84	170089	678750	25763	39.4	45570	588419	4188.94	43018	11236	5666.59	0.864033	62	3685	2014	51	4236	20.3867	17.5553	462	4564	93045	67	3663	64305
114	115	153	Xuanhan County	Sichuan Province	2018	102.2	187517	692967	29181	40.75	46360	577028	4171.7	41682	11498	5646.07	0.86678	62	3751	2135	51	5310	18.5348	16.4963	455	4961	91951	69	4002	66018
114	115	153	Xuanhan County	Sichuan Province	2019	103.15	200188	630820	36177	42.35	46360	600895	4172	39866	11502	5825.45	0.866155	62	3503	2261	51	6251	17.8291	16.1571	233	5021	89520	70	4215	68102
114	115	153	Xuanhan County	Sichuan Province	2020	95.4	205261	715157	41797	44.56	46940	589564	4172	38428	11514	6179.91	0.841826	62	3685	2347	51	6358	16.7346	16.0045	56	5317	88978	70	4457	71332
115	116	154	Kaijiang County	Sichuan Province	2010	59.8	19293	127928	17291	16.224	14207	277800	1560.67	15870	10613	4645.48	0.79387	26	560	835	23	1850	26.4667	22.6614	153	2057	54442	32	1819	41221
115	116	154	Kaijiang County	Sichuan Province	2011	60.3	25724	160973	18829	16.4179	14430	268500	1704	15997	10985	4452.74	0.779146	26	969	854	23	1850	24.7025	21.3018	154	2074	51233	29	1703	36277
115	116	154	Kaijiang County	Sichuan Province	2012	60.8	32155	194018	20367	16.6118	12860	258500	1736	16796	11644	4251.64	0.761262	22	1142	855	26	2776	22.7281	20.2153	154	2104	47820	29	1700	34366
115	116	154	Kaijiang County	Sichuan Province	2013	60.2	37406	207669	21905	17.5	13160	254274	1743	16865	11688	4223.82	0.737406	23	1297	858	26	2770	17.852	15.5121	149	2007	35829	29	1697	26324
115	116	154	Kaijiang County	Sichuan Province	2014	60.5	38610	217738	23268	18.0165	13470	254305	1743	17202	12272	4203.39	0.808235	23	3027	859	26	1147	13.667	15.8761	150	2622	35835	28	1654	26259
115	116	154	Kaijiang County	Sichuan Province	2015	44.97	42495	257932	23337	36.5	13990	260999	1729	17701	12708	5803.85	0.810971	23	2252	895	26	1254	17.8369	15.5918	149	2023	36084	28	1656	25820
115	116	154	Kaijiang County	Sichuan Province	2016	45.01	45508	278250	24867	37.89	13990	262443	1743.23	18019	13178	5830.77	0.825776	23	1629	951	20	1459	17.3944	15.4574	146	2054	35728	27	1677	25922
115	116	154	Kaijiang County	Sichuan Province	2017	45.3	48975	281207	27014	39.02	17390	302737	1728.54	17835	13421	6682.94	0.837632	23	1628	945	25	1385	16.5515	14.9759	146	2116	35023	27	1746	26148
115	116	154	Kaijiang County	Sichuan Province	2018	44.8	50013	310342	28330	40.32	19160	301444	1735	17635	13523	6728.66	0.840016	23	1625	985	25	1324	15.4933	15.0089	146	2177	33729	28	1793	26911
115	116	154	Kaijiang County	Sichuan Province	2019	45.01	50092	304610	31675	41.92	13990	262443	1745	17015	13621	5830.77	0.836769	23	1629	998	20	1459	15.2224	14.8649	155	2158	32850	28	1850	27500
115	116	154	Kaijiang County	Sichuan Province	2020	41.4	44123	310189	34769	43.53	22350	301824	1785	16840	14166	7290.45	0.812511	23	1725	1005	25	1582	14.8683	14.9814	156	2156	32056	28	1879	28150
116	117	155	Dazhu County	Sichuan Province	2010	110.5	44512	221898	20040	17.7621	19333	573400	3119	42940	7020	5189.14	0.820253	54	2092	749	46	3560	23.8195	19.3805	256	3341	79581	51	2933	56843
116	117	155	Dazhu County	Sichuan Province	2011	111.2	61686	276288	22160	18.3453	35390	551402	2934	43550	7700	4958.65	0.783945	54	2297	843	47	4472	23.7909	19.8314	44	3233	76916	51	2699	53525
116	117	155	Dazhu County	Sichuan Province	2012	112	78860	330678	24280	18.9286	25173	532510	2992	46536	8382	4754.55	0.74852	60	2949	847	47	4499	23.2515	17.7498	195	3228	75056	51	2866	50871
116	117	155	Dazhu County	Sichuan Province	2013	112	91873	361353	26400	19.7	25600	524535	2992	49093	8863	4683.35	0.711536	61	3162	849	50	5098	21.5748	16.7722	185	3168	68349	51	2849	47784
116	117	155	Dazhu County	Sichuan Province	2014	112.3	105903	400523	28642	20.2137	25930	532015	2992	49460	9028	4737.44	0.756549	61	3366	851	43	4224	22.1169	16.3752	178	3181	70354	50	2940	48143
116	117	155	Dazhu County	Sichuan Province	2015	88.86	116416	453353	29635	38.72	26780	535171	3006.08	49588	9055	6022.63	0.824282	62	3451	861	43	4651	20.8756	15.8428	178	3392	70810	50	3098	49081
116	117	155	Dazhu County	Sichuan Province	2016	88.97	123451	465353	31889	40.14	26780	558894	3025	49703	9079	6281.83	0.829203	63	3613	871	46	5084	20.3042	15.921	177	3461	70273	50	3164	50374
116	117	155	Dazhu County	Sichuan Province	2017	89.58	130153	615743	34905	41.28	30180	606940	3025	49257	9298	6775.4	0.842894	63	3751	885	48	4852	17.3617	15.56	171	3931	68249	51	3357	52235
116	117	155	Dazhu County	Sichuan Province	2018	89.1	142888	486666	37086	42.28	30850	607784	3025	48971	9386	6821.37	0.827197	63	3651	889	42	4690	15.9151	15.2638	154	4144	65952	51	3601	54965
116	117	155	Dazhu County	Sichuan Province	2019	88.97	146888	540777	41578	43.98	30850	558894	3026	48928	9392	6281.83	0.851341	63	3613	891	46	5084	15.5056	15.4379	165	4005	62100	51	3654	56410
116	117	155	Dazhu County	Sichuan Province	2020	84.2	152333	548666	45861	45.6	30910	608236	3035	41588	9505	7223.71	0.819344	63	3510	910	48	5257	14.8298	15.9433	40	3955	58652	52	3666	58448
117	118	156	Qu County	Sichuan Province	2010	147.6	30219	265964	12228	13.7767	31293	575900	2613	41524	8885	3901.76	0.758275	64	2837	1186	54	587	22.6109	18.6882	269	5338	120697	99	4618	86302
117	118	156	Qu County	Sichuan Province	2011	147.9	41992	333316	13678	14.4692	30130	547200	2933	42064	9089	3699.8	0.760426	64	3187	1186	54	587	22.1891	19.7514	62	5326	118179	99	4380	86511
117	118	156	Qu County	Sichuan Province	2012	148.4	53765	400668	15128	15.1617	28350	532800	2938	42275	9343	3590.3	0.790957	66	3700	1826	56	6549	19.5133	16.4744	274	5200	101469	99	4578	75420
117	118	156	Qu County	Sichuan Province	2013	143.8	66933	394968	16578	15.6	28790	533921	2981	44277	9613	3712.94	0.7961	66	4818	1925	47	6835	12.1225	12.9316	244	5356	64928	99	4663	60300
117	118	156	Qu County	Sichuan Province	2014	142	82979	435663	18260	16.1268	29550	534011	2986	44454	9805	3760.64	0.834707	66	4257	2014	47	6449	11.9001	12.3246	55	5195	61821	89	4720	58172
117	118	156	Qu County	Sichuan Province	2015	112.98	91333	509613	19294	34.39	30320	548940	2981	44695	10050	4858.74	0.785526	66	4451	2115	47	6512	11.4617	11.4957	189	5200	59601	97	4672	53708
117	118	156	Qu County	Sichuan Province	2016	112.99	100567	539538	20846	35.84	30320	554683	2995	42716	10345	4909.13	0.800609	67	4692	2234	47	6562	11.2269	11.2986	171	5232	58739	97	4615	52143
117	118	156	Qu County	Sichuan Province	2017	114.41	104652	567216	22695	37.3	34770	648392	2995	42537	10552	5667.26	0.806829	67	4895	2341	47	6850	10.5135	11.1797	157	5420	56983	97	4452	49772
117	118	156	Qu County	Sichuan Province	2018	111.6	115654	644811	24309	38.9	35770	648137	3004	42351	10827	5807.68	0.794696	67	4952	2458	47	6950	10.3387	11.3147	155	5397	55798	99	4544	51414
117	118	156	Qu County	Sichuan Province	2019	112.99	125485	586941	30337	41	35770	554683	3005	41081	11065	4909.13	0.802205	67	4692	2561	47	6562	10.4783	11.1778	167	5310	55640	89	4585	51250
117	118	156	Qu County	Sichuan Province	2020	91.7	134294	627051	37387	41.93	42440	652342	3006	34898	11233	7113.87	0.784691	67	4751	2677	47	6745	10.0714	11.23	176	5436	54748	79	4560	51209
118	119	157	Wanyuan City	Sichuan Province	2010	59.3	15735	144300	21202	16.358	10847	294900	2966	23006	5820	4973.02	0.837424	57	1325	437	16	2415	19.724	19.8702	280	2141	42229	34	1887	37495
118	119	157	Wanyuan City	Sichuan Province	2011	59.8	21634	198389	22933	16.388	11070	284500	3095	23470	3695	4757.53	0.835255	57	1588	423	37	2540	19.3136	20.8852	36	2066	39902	34	1699	35484
118	119	157	Wanyuan City	Sichuan Province	2012	60.3	27533	252478	24664	16.4179	12120	279900	3173	24060	6160	4641.79	0.738754	58	1508	430	39	2888	18.2504	19.2214	250	2021	36884	34	1694	32561
118	119	157	Wanyuan City	Sichuan Province	2013	59.8	33042	266613	26395	16.4	12300	272262	3196	24960	6438	4552.88	0.787325	58	1779	479	40	2795	18.6834	18.237	247	1930	36059	34	1679	30620
118	119	157	Wanyuan City	Sichuan Province	2014	60	33973	314097	28395	17	12590	272297	3227	25024	6621	4538.28	0.800109	58	1735	501	42	3354	8.41211	11.506	270	4278	35987	35	2506	28834
118	119	157	Wanyuan City	Sichuan Province	2015	41.61	37241	302409	28684	37.59	13910	277406	3227	25218	6912	6666.81	0.867588	58	1758	545	42	3451	19.768	15.7009	229	1845	36472	36	1792	28136
118	119	157	Wanyuan City	Sichuan Province	2016	41.62	37969	351887	30201	38.95	13910	285398	3227	24889	7188	6857.23	0.877527	59	1729	574	42	3354	19.6591	15.2031	222	1889	37136	36	1817	27624
118	119	157	Wanyuan City	Sichuan Province	2017	42.04	39123	338283	32597	40.16	16210	321548	3227	24513	7401	7648.63	0.882971	59	1795	595	42	3510	18.0669	15.2409	219	2064	37290	36	1810	27586
118	119	157	Wanyuan City	Sichuan Province	2018	41.5	44961	409286	33836	41.36	16340	320478	3229	24122	7616	7722.36	0.881631	59	1754	624	42	3354	16.9299	15.273	211	2167	36687	36	1835	28026
118	119	157	Wanyuan City	Sichuan Province	2019	41.62	48810	402998	31291	41.93	16340	285398	3229	23603	7812	6857.23	0.88473	59	1729	655	42	3354	16.2134	15.3154	211	2165	35102	36	1855	28410
118	119	157	Wanyuan City	Sichuan Province	2020	40.7	52010	385168	32923	42.33	16500	323090	3229	23078	8026	7938.33	0.86059	59	1850	671	42	3512	15.2544	14.203	36	2162	32980	36	1931	27426
119	120	158	Yucheng District	Sichuan Province	2010	34.9	11932	80125	28860	47.8386	6690	57562	852	4413	10500	1649.34	0.802514	36	2998	866	1	358	17.205	15.1003	66	1200	20646	11	1176	17758
119	120	158	Yucheng District	Sichuan Province	2011	34.7	15203	90193	30306	47.8386	6790	58644	859	4402	9548	1690.03	0.808114	37	3198	866	1	358	13.5644	13.8179	45	1490	20211	10	950	13127
119	120	158	Yucheng District	Sichuan Province	2012	34.7	18474	330093	31752	47.8386	6840	59452	1145.3	4256	10911	1713.31	0.804522	41	3663	1032	1	358	13.6897	10.1101	45	1492	20425	10	1054	10656
119	120	158	Yucheng District	Sichuan Province	2013	34.7	13106	241426	33198	47.9	6840	60123	925.4	4248	11407	1732.65	0.809337	42	3853	1101	1	365	14.3241	16.5604	32	1441	20641	9	969	16047
119	120	158	Yucheng District	Sichuan Province	2014	34.7	15967	418211	36100	37.8136	6840	61126	1179	4174	12185	1761.56	0.831102	43	3951	1150	2	385	13.5193	16.5026	43	1502	20306	9	969	15991
119	120	158	Yucheng District	Sichuan Province	2015	36.64	18296	221270	38506	50.1132	6540	63002	939.8	4120	12594	1719.49	0.847763	43	3982	1210	2	410	17.2054	12.672	20	1144	19683	21	1256	15916
119	120	158	Yucheng District	Sichuan Province	2016	36.63	18937	157096	40378	60.3	6540	63153	941.47	4113	16732	1724.08	0.851065	45	3995	1256	2	452	16.7603	12.9118	20	1139	19090	21	1247	16101
119	120	158	Yucheng District	Sichuan Province	2017	36.58	23955	143926	45135	61.5	6640	48886.4	963.47	4073	17401	1336.42	0.854314	45	4010	1310	2	486	16.6523	12.4095	20	1139	18967	22	1282	15909
119	120	158	Yucheng District	Sichuan Province	2018	36.5	28416	148344	48659	61.92	6640	48474	965.82	3920	18271	1328.05	0.851146	45	4080	1350	2	523	15.9856	12.2886	20	1182	18895	22	1303	16012
119	120	158	Yucheng District	Sichuan Province	2019	36.63	30729	150088	55329	62.2	6640	63153	976	3733	20098	1724.08	0.854644	46	4101	1420	2	545	14.5957	12.2686	21	1150	16785	20	1102	13520
119	120	158	Yucheng District	Sichuan Province	2020	36.9	38192	189547	56363	63.37	6640	48721.9	985	3619	19976	1320.38	0.838955	46	4171	1450	2	598	14.8005	11.3929	21	1293	19137	24	1456	16588
120	121	159	Mingshan District	Sichuan Province	2010	27.4	6659	64476	17393	13.5022	11860	95600	725	12237	2958	3489.05	0.760047	22	506	286	7	294	15.0924	14.1399	56	866	13070	19	808	11425
120	121	159	Mingshan District	Sichuan Province	2011	27.6	11041	79056	18035	13.4058	11860	94550	735	12271	3037	3425.72	0.784635	22	537	309	7	434	15.2079	9.54731	38	856	13018	19	782	7466
120	121	159	Mingshan District	Sichuan Province	2012	27.8	15423	93636	18677	13.3094	17480	93500	896	12357	3156	3363.31	0.758213	26	561	254	8	754	15.8695	12.5437	37	843	13378	17	789	9897
120	121	159	Mingshan District	Sichuan Province	2013	28	9915	242906	19319	13.9	17480	90893	782.6	12406	3329	3246.18	0.739894	26	663	312	9	824	17.4344	11.9765	17	808	14087	16	767	9186
120	121	159	Mingshan District	Sichuan Province	2014	28.1	11856	313400	21090	16.3701	12330	91482	783.1	12462	3491	3255.59	0.773778	27	1043	335	10	824	17.8996	12.1508	17	787	14087	16	756	9186
120	121	159	Mingshan District	Sichuan Province	2015	26.67	14204	155368	23000	36.5264	15020	92390	783.19	12513	3543	3464.19	0.802963	27	1105	374	23	950	19.8425	11.7981	17	762	15120	16	748	8825
120	121	159	Mingshan District	Sichuan Province	2016	26.74	15002	134980	24906	38	15020	92106	798.1	12488	3601	3444.5	0.807777	27	944	402	23	1580	20.3311	12.5499	17	758	15411	15	751	9425
120	121	159	Mingshan District	Sichuan Province	2017	26.81	16503	129379	27850	39.8	12450	68659.7	798.1	12329	3757	2560.97	0.847326	27	958	435	23	1621	20.6243	13.0827	17	756	15592	15	762	9969
120	121	159	Mingshan District	Sichuan Province	2018	26.9	20111	117471	30240	41.4	12450	67682	796.98	11929	3976	2516.06	0.804948	27	980	484	23	1580	18.6892	12.7376	17	830	15512	16	846	10776
120	121	159	Mingshan District	Sichuan Province	2019	26.74	22168	128767	36530	43.51	12450	92106	800	11430	4127	3444.5	0.821612	27	944	491	23	1580	17.9193	12.3729	17	855	15321	16	885	10950
120	121	159	Mingshan District	Sichuan Province	2020	25.5	24519	154140	39098	42.92	12450	67518.2	800	9134	4171	2647.77	0.805107	27	1050	525	23	1655	16.1179	12.6652	18	933	15038	16	920	11652
121	122	160	Yingjing County	Sichuan Province	2010	15.1	10241	55386	31489	24.6907	3430	53900	486	4083	4193	3569.54	0.812392	30	646	369	4	240	16.3209	17.63	32	561	9156	6	427	7528
121	122	160	Yingjing County	Sichuan Province	2011	15.1	15302	64411	32243	26.4901	3430	52100	506	4122	5640	3450.33	0.826784	30	674	357	4	312	16.6319	11.8129	32	576	9580	6	433	5115
121	122	160	Yingjing County	Sichuan Province	2012	15.2	20363	73436	32997	28.2895	3093	50050	669	4165	4258	3292.76	0.686025	29	662	335	6	360	15.8617	8.4434	32	658	10437	6	530	4475
121	122	160	Yingjing County	Sichuan Province	2013	15.3	12025	221448	33751	32.7	3090	49109	572.8	4160	4259	3209.74	0.742584	30	757	395	7	529	19.9927	13.2445	27	550	10996	6	409	5417
121	122	160	Yingjing County	Sichuan Province	2014	15.3	16397	223401	37545	33.3333	3530	49420	595.6	4255	4333	3230.07	0.728982	30	891	421	4	359	18.5881	18.516	27	590	10967	5	281	5203
121	122	160	Yingjing County	Sichuan Province	2015	15.07	19019	290420	40781	40.0973	3800	50651	595.6	4281	4372	3361.05	0.876946	30	898	484	6	451	16.1353	12.4593	25	665	10730	6	418	5208
121	122	160	Yingjing County	Sichuan Province	2016	15.13	20641	107982	43719	41.5	3800	51053	575.38	4289	4425	3374.29	0.883362	30	872	521	6	800	15.0194	13.5357	25	671	10078	6	420	5685
121	122	160	Yingjing County	Sichuan Province	2017	15.36	22802	129266	46961	42.7	4500	35862.9	580.65	4280	4445	2334.83	0.88329	30	910	564	6	850	14.3525	13.914	25	627	8999	6	477	6637
121	122	160	Yingjing County	Sichuan Province	2018	15	27131	91706	48822	44.2	4500	35686	588.44	4269	4403	2379.07	0.882057	30	920	615	6	1000	12.9032	15.5372	25	599	7729	6	484	7520
121	122	160	Yingjing County	Sichuan Province	2019	15.13	30519	108930	49709	45.7	4500	51053	589	3888	4533	3374.29	0.878439	30	872	635	6	800	11.6103	12.5528	24	621	7210	6	521	6540
121	122	160	Yingjing County	Sichuan Province	2020	13.1	35612	129022	57864	51.03	4500	35843.5	590	3865	4770	2736.14	0.857986	30	892	695	6	951	10.6614	9.12994	22	638	6802	6	531	4848
122	123	161	Hanyuan County	Sichuan Province	2010	32.2	17001	82688	13097	9.20916	9320	115500	1330	13156	6112	3586.96	0.769503	40	741	402	4	613	15.9107	18.929	86	1209	19236	13	943	17850
122	123	161	Hanyuan County	Sichuan Province	2011	32.8	37059	108956	14211	9.7561	8610	115400	1457	13400	6387	3518.29	0.799275	40	881	440	4	613	16.1864	17.2605	54	1148	18582	13	933	16104
122	123	161	Hanyuan County	Sichuan Province	2012	33	57117	135224	15325	10.303	10083	108541	1503	13430	6399	3289.12	0.774439	40	924	462	4	613	16.1628	15.2919	55	1155	18668	13	973	14879
122	123	161	Hanyuan County	Sichuan Province	2013	33	35227	213666	16439	13.6	10080	107548	1506.7	13913	6400	3259.03	0.767538	40	1019	472	4	826	15.344	14.7863	33	1215	18643	13	950	14047
122	123	161	Hanyuan County	Sichuan Province	2014	33	39508	172932	18059	13.6364	13370	508951	1503	14040	6509	15422.8	0.817006	40	1120	495	4	826	15.5038	14.4521	33	1189	18434	13	940	13585
122	123	161	Hanyuan County	Sichuan Province	2015	31.8	37183	156493	19686	34.7995	13820	110727	1506.7	13900	6011	3481.98	0.832989	40	1154	505	4	810	15.1616	14.1208	30	1213	18391	12	944	13330
122	123	161	Hanyuan County	Sichuan Province	2016	31.81	40325	170383	21713	36.3	13820	113038	1506.97	13802	5994	3553.54	0.839242	40	1125	521	4	777	15.1231	14.0712	32	1210	18299	12	955	13438
122	123	161	Hanyuan County	Sichuan Province	2017	31.95	44258	167725	24107	37.75	14050	89543.8	1506.97	13798	6020	2802.62	0.839826	40	1125	535	4	745	15.153	13.6959	32	1196	18123	12	980	13422
122	123	161	Hanyuan County	Sichuan Province	2018	32	52069	159151	25882	40.18	14100	91588	1510.19	13792	6155	2862.12	0.822948	40	1125	544	4	735	14.9334	13.6751	32	1186	17711	12	994	13593
122	123	161	Hanyuan County	Sichuan Province	2019	31.81	58341	189223	32511	41.69	14100	113038	1525	13443	6188	3553.54	0.815182	40	1125	568	4	777	14.6929	13.5224	32	1195	17558	12	1005	13590
122	123	161	Hanyuan County	Sichuan Province	2020	28.6	64949	193630	38397	42.93	14100	92797.2	1535	13269	6225	3244.66	0.80912	40	1200	580	4	777	13.5902	13.4421	26	1281	17409	12	1011	13590
123	124	162	Shimian County	Sichuan Province	2010	12.2	31872	84379	34705	32.7826	3150	32900	661	3428	3190	2696.72	0.786147	19	727	227	5	440	14.9258	14.7407	33	620	9254	5	351	5174
123	124	162	Shimian County	Sichuan Province	2011	12.3	37213	92667	38536	32.5203	3300	30521	679	3343	4962	2481.38	0.806378	19	990	237	4	527	15.141	17.1734	23	610	9236	6	346	5942
123	124	162	Shimian County	Sichuan Province	2012	12.4	42554	100955	42367	32.2581	3153	28410	1134	3400	3881	2291.13	0.799131	20	1101	256	4	527	16.3558	15.7953	23	593	9699	7	381	6018
123	124	162	Shimian County	Sichuan Province	2013	12.4	30001	132246	46198	32.3	3150	26957	747.3	2492	4005	2173.95	0.805806	20	1081	295	3	513	16.8328	14.4298	23	598	10066	6	363	5238
123	124	162	Shimian County	Sichuan Province	2014	12.4	35651	138372	50748	32.2581	3220	27295	1352.7	2341	4029	2201.21	0.824598	20	1339	341	3	491	16.9626	16.271	31	615	10432	6	310	5044
123	124	162	Shimian County	Sichuan Province	2015	12.77	38531	139883	54949	41.3663	3390	27775	1352.7	2344	4041	2175.02	0.845441	20	1348	368	3	625	18.0101	14.1211	18	595	10716	6	380	5366
123	124	162	Shimian County	Sichuan Province	2016	12.78	41637	114504	59492	42.6	3390	27589	867.21	2429	4057	2158.76	0.843203	20	1323	412	3	729	17.7604	14.6092	18	601	10674	6	371	5420
123	124	162	Shimian County	Sichuan Province	2017	12.74	45758	126782	64998	43.8	3530	20973.2	867.1	2340	4089	1646.25	0.851683	20	1458	458	3	841	16.9058	14.5089	18	626	10583	6	395	5731
123	124	162	Shimian County	Sichuan Province	2018	12.7	56202	119528	69355	45	3740	20531	876.9	2320	4115	1616.61	0.83519	20	1598	471	3	824	16.2532	14.378	18	628	10207	6	418	6010
123	124	162	Shimian County	Sichuan Province	2019	12.78	61207	147243	75945	47.63	3740	27589	888	2259	4220	2158.76	0.838674	20	1323	524	3	729	15.4961	14.0133	20	635	9840	6	451	6320
123	124	162	Shimian County	Sichuan Province	2020	11.4	65780	165474	89023	76.48	3950	21589	889	2116	4236	1893.77	0.819476	20	1452	556	3	921	14.1072	14.034	21	653	9212	6	471	6610
124	125	163	Tianquan County	Sichuan Province	2010	15.3	8504	51017	26351	17.5325	3190	74400	602	5199	4496	4862.75	0.802011	17	822	286	6	290	14.2935	16.3727	49	661	9448	7	542	8874
124	125	163	Tianquan County	Sichuan Province	2011	15.4	10611	61382	26977	18.1818	3910	71050	604	5359	4215	4613.64	0.813876	20	938	315	6	300	13.8154	14.4671	43	661	9132	7	578	8362
124	125	163	Tianquan County	Sichuan Province	2012	15.4	12718	71747	27603	18.8312	7427	68520	609	5315	4747	4449.35	0.769719	17	1079	321	6	345	14.2177	13.8619	43	657	9341	7	565	7832
124	125	163	Tianquan County	Sichuan Province	2013	15.5	7764	334072	28229	21.3	7460	67995	620	5352	4818	4386.77	0.796173	18	1049	355	5	405	13.9329	12.7496	24	700	9753	7	583	7433
124	125	163	Tianquan County	Sichuan Province	2014	15.6	12043	157654	32017	21.1538	7460	68403	626	5642	4930	4384.81	0.83151	18	1127	384	4	128	13.6192	12.0283	40	738	10051	7	565	6796
124	125	163	Tianquan County	Sichuan Province	2015	13.86	15949	303224	35004	37.9006	7500	69433	689	5668	4944	5009.6	0.844496	18	1185	412	4	310	14.3599	10.7349	24	714	10253	8	596	6398
124	125	163	Tianquan County	Sichuan Province	2016	13.82	15477	109961	38868	39.3	7500	70661	699.15	5520	5223	5112.95	0.852438	18	1204	455	2	400	14.4831	11.4707	24	712	10312	8	563	6458
124	125	163	Tianquan County	Sichuan Province	2017	13.91	16880	106881	42817	40.5	7520	44248.3	768.96	5480	5312	3181.04	0.849295	18	1225	495	4	425	13.7596	12.1996	24	728	10017	8	561	6844
124	125	163	Tianquan County	Sichuan Province	2018	14.1	20117	95748	45823	42	7520	44231	772.02	5320	5520	3136.95	0.836701	18	1248	525	2	400	12.5087	13.2842	24	745	9319	8	556	7386
124	125	163	Tianquan County	Sichuan Province	2019	13.82	22539	120921	47537	43.5	7520	70661	773	5190	5535	5112.95	0.848344	18	1204	565	2	400	12.5404	12.8906	18	705	8841	8	585	7541
124	125	163	Tianquan County	Sichuan Province	2020	13.2	25140	140018	53158	47.27	7520	44594.7	775	5040	5133	3378.38	0.831642	18	1298	611	2	431	11.7007	12.527	14	695	8132	8	611	7654
125	126	164	Lushan County	Sichuan Province	2010	12	4031	43334	23096	26.0468	3730	42510	430	4263	2873	3542.5	0.798306	11	301	126	4	250	16.8743	15.383	32	565	9534	6	470	7230
125	126	164	Lushan County	Sichuan Province	2011	12	6019	55662	23091	25.8333	3730	44430	446	4338	2957	3702.5	0.82399	12	363	122	4	250	12.0565	15.0858	24	708	8536	6	338	5099
125	126	164	Lushan County	Sichuan Province	2012	12.1	8007	67990	23086	25.6198	3480	43250	461	4466	2959	3574.38	0.74536	11	387	164	5	510	15.1318	12.2918	24	531	8035	6	490	6023
125	126	164	Lushan County	Sichuan Province	2013	12.2	4644	349176	23081	30.3	3480	45492	446.6	4508	3072	3728.85	0.757953	12	370	184	4	530	9.86277	16.1709	16	736	7259	6	351	5676
125	126	164	Lushan County	Sichuan Province	2014	12.2	8111	551466	25423	31.1475	3950	45797	447	5625	3088	3753.85	0.737624	12	771	212	4	307	11.9552	11.3381	9	581	6946	13	494	5601
125	126	164	Lushan County	Sichuan Province	2015	12.07	12449	257363	26871	35.4008	3940	46684	454.4	5630	3088	3867.77	0.848956	12	695	235	4	850	12.4724	11.0986	10	544	6785	13	497	5516
125	126	164	Lushan County	Sichuan Province	2016	11.25	13718	155531	30446	38	3940	47080	467.18	5607	3140	4184.89	0.853359	12	638	259	7	1356	11.84	10.5988	10	550	6512	13	496	5257
125	126	164	Lushan County	Sichuan Province	2017	11.04	15023	83327	35804	40.08	4100	26260.7	502.79	5599	3145	2378.69	0.864244	12	721	281	7	1201	11.8606	10.3926	10	531	6298	13	484	5030
125	126	164	Lushan County	Sichuan Province	2018	11	16542	86915	39203	42.67	4220	26238	522.22	5594	3203	2385.27	0.842598	12	758	312	7	1156	11.2086	10.0862	10	537	6019	13	487	4912
125	126	164	Lushan County	Sichuan Province	2019	11.25	18002	96862	43307	44.84	4220	47080	523	5587	3311	4184.89	0.852881	12	638	329	7	1356	10.7156	10.2105	12	545	5840	13	475	4850
125	126	164	Lushan County	Sichuan Province	2020	10	18807	130781	50809	53.95	4220	26957.2	524	5420	2631	2695.72	0.839283	12	745	362	7	1415	10.3971	9.87764	14	554	5760	9	474	4682
126	127	165	Baoxing County	Sichuan Province	2010	5.8	7773	37277	34248	18.6441	1100	20300	537	2830	4980	3500	0.787805	11	168	104	1	120	10.607	14.729	33	402	4264	4	214	3152
126	127	165	Baoxing County	Sichuan Province	2011	5.9	10011	47253	34687	20.339	1100	14521	571	2832	4981	2461.19	0.804143	11	174	168	2	120	9.19114	10.4868	17	429	3943	4	228	2391
126	127	165	Baoxing County	Sichuan Province	2012	5.9	12249	57229	35126	22.0339	427	15412	570	2836	4983	2612.2	0.674801	11	173	116	1	120	8.97837	11.6121	17	416	3735	5	232	2694
126	127	165	Baoxing County	Sichuan Province	2013	5.9	7304	218547	35565	27.1	420	17721	570	2679	4664	3003.56	0.650287	11	169	135	2	220	7.73427	12.3508	17	429	3318	5	191	2359
126	127	165	Baoxing County	Sichuan Province	2014	5.9	12457	267921	40461	28.8136	380	44714	586	2679	4664	7578.64	0.620142	11	246	165	4	150	7.84185	9.34498	12	411	3223	5	229	2140
126	127	165	Baoxing County	Sichuan Province	2015	5.8	15698	243663	44858	40.8483	550	18261	586.4	2595	4726	3148.45	0.827724	11	224	184	2	150	7.67734	6.19111	12	406	3117	4	225	1393
126	127	165	Baoxing County	Sichuan Province	2016	5.81	20100	87687	49396	42.2	550	18534	612.68	2536	4844	3190.02	0.836867	11	207	192	4	150	7.68557	8.09333	12	388	2982	5	225	1821
126	127	165	Baoxing County	Sichuan Province	2017	5.39	19618	85553	57104	43.4	550	24245.3	640.95	2527	4911	4498.2	0.83585	11	207	195	2	150	7.8224	8.26887	12	366	2863	5	212	1753
126	127	165	Baoxing County	Sichuan Province	2018	5.8	21430	80486	61096	44.7	550	23360	670.17	2523	4956	4027.59	0.798304	11	207	201	1	120	7.65909	8.34562	12	352	2696	5	217	1811
126	127	165	Baoxing County	Sichuan Province	2019	5.81	19512	84410	57870	46.74	550	18534	690	2464	4902	3190.02	0.819521	11	207	221	4	150	7.66234	9.375	12	385	2950	5	224	2100
126	127	165	Baoxing County	Sichuan Province	2020	4.8	28195	121259	70471	43.46	550	23659.2	721	2373	4950	4929.01	0.812069	11	207	251	2	150	8.2392	7.87892	12	301	2480	5	223	1757
127	128	166	Bazhou District	Sichuan Province	2010	137.7	11375	50508	6345	18.791	29776	187452	4365	58956	9895	1361.31	0.771933	96	3648	1533	35	2899	22.0486	16.5146	70	4296	94721	87	3778	62392
127	128	166	Bazhou District	Sichuan Province	2011	138.3	28757	334180	9118	20.3905	29720	198523	5216	61491	11051	1435.45	0.794937	91	3391	1273	35	2899	20.8547	22.1087	70	4288	89425	86	3479	76916
127	128	166	Bazhou District	Sichuan Province	2012	138.7	46139	617852	11891	21.9899	28033	202145	5425.8	63520	12698	1457.43	0.68398	96	3052	3672	35	3617	19.4074	20.6352	45	4045	78503	80	3418	70531
127	128	166	Bazhou District	Sichuan Province	2013	80.2	53203	283382	14664	33.3	12980	275945	2788	31827	7509	3440.71	0.680527	96	3452	3854	35	3897	17.9071	19.5558	26	2660	47633	51	3271	63967
127	128	166	Bazhou District	Sichuan Province	2014	79.8	62483	326721	16130	34.5865	13280	282951	2970	29159	8837	3545.75	0.693959	96	3651	4125	35	4102	18.2011	10.2629	23	2571	46795	45	5967	61239
127	128	166	Bazhou District	Sichuan Province	2015	72.14	70602	351638	17866	60.8	13500	282965	2835	29325	10375	3922.44	0.803968	95	3745	4212	35	4459	19.8189	10.9463	24	2214	43879	44	3352	36692
127	128	166	Bazhou District	Sichuan Province	2016	73.49	81654	368721	19379	61.23	13500	286160	2862	30486	11625	3893.86	0.817096	95	3855	4305	35	4854	14.8578	14.0008	23	2911	43251	45	2523	35324
127	128	166	Bazhou District	Sichuan Province	2017	73.91	82395	428973	21091	61.5	14300	332075	3248	29986	13041	4492.97	0.814387	95	4012	4385	35	5321	18.8467	8.89544	24	2342	44139	45	3768	33518
127	128	166	Bazhou District	Sichuan Province	2018	73.8	78715	435546	22604	61.73	14380	334000	3151.8	30475	14610	4525.75	0.83758	95	4215	4452	35	5674	13.9724	11.9825	24	3259	45536	44	2683	32149
127	128	166	Bazhou District	Sichuan Province	2019	73.49	78875	438830	28817	62.37	14380	286160	3452	25812	14127	3893.86	0.821456	96	4456	4652	35	5945	11.8551	11.2093	24	3251	38541	42	2241	25120
127	128	166	Bazhou District	Sichuan Province	2020	71.9	78978	511241	30863	66.6	14410	337936	3654	24779	16017	4700.08	0.801822	96	4951	4751	35	6210	13.6223	12.5694	28	3903	53168	51	4475	56248
128	129	167	Enyang District	Sichuan Province	2010	76.8	9521	145210	8510	18	14502	77510	2351	29502	3521	1009.24	0.746328	96	5048	4850	42	6325	17.8601	13.8969	28	3645	65100	53	4850	67400
128	129	167	Enyang District	Sichuan Province	2011	64.2	9852	152023	8950	19	14952	78450	2465	30215	3768	1221.96	0.793293	96	5124	4995	42	6412	21.4456	18.8953	28	3521	75510	56	5214	98520
128	129	167	Enyang District	Sichuan Province	2012	60.3	10251	162032	9058	21	15001	79551	2414	31520	5510	1319.25	0.791837	96	5236	5120	42	6512	19.8734	18.7349	22	3950	78500	57	5312	99520
128	129	167	Enyang District	Sichuan Province	2013	58.9	11689	182092	9155	25	15150	80123	2514	33228	6498	1360.32	0.751173	96	5348	5365	42	6647	24.1828	18.3353	22	1067	25803	40	1390	25486
128	129	167	Enyang District	Sichuan Province	2014	53.2	19093	241985	10042	28	15210	81745	2615.59	25836	7733	1536.56	0.790151	96	5548	5574	42	6715	23.6574	18.6636	22	1121	26520	41	1421	26521
128	129	167	Enyang District	Sichuan Province	2015	43.67	31301	303691	11206	29.47	15280	298000	2615.6	24080	13453	6823.91	0.808972	96	5684	5641	42	6811	13.8173	20.2544	21	1664	22992	13	1140	23090
128	129	167	Enyang District	Sichuan Province	2016	44.32	46763	374205	12478	31.33	15320	315201	2632.4	20139	16579	7111.94	0.811752	96	5952	5741	42	6905	13.4266	21.3043	22	1751	23510	14	1150	24500
128	129	167	Enyang District	Sichuan Province	2017	45.95	56183	427874	13478	33.3	15470	334196	2632.4	18887	16648	7273.04	0.801112	96	6120	5840	42	7025	17.3805	13.0251	21	1230	21378	18	1591	20723
128	129	167	Enyang District	Sichuan Province	2018	48.8	61560	440303	13920	35.13	15510	337631	2629	16753	14912	6918.67	0.823747	96	6258	5952	42	7125	12.8167	12.4838	22	1626	20840	18	1635	20411
128	129	167	Enyang District	Sichuan Province	2019	49.6	65276	402398	17767	37.04	16520	385412	2649	14072	16355	7770.4	0.811628	97	6315	6012	42	7265	12.3685	12.9758	22	1685	20841	18	1650	21410
128	129	167	Enyang District	Sichuan Province	2020	34.6	70090	387285	25776	37.39	15510	341081	2751	11932	17216	9857.84	0.795951	97	6451	6125	42	7451	11.5498	11.0744	22	1786	20628	37	1694	18760
129	130	168	Tongjiang County	Sichuan Province	2010	68.2	6545	225278	9900	15.8666	19530	346800	3545	24076	3393	5085.04	0.828596	57	1472	1013	2	94	25.8858	23.6896	78	2812	72791	27	2394	56713
129	130	168	Tongjiang County	Sichuan Province	2011	77.1	14172	277589	10553	16.2127	19970	358900	3562	24102	6010	4654.99	0.835164	58	1620	494	2	94	25.4199	22.1525	80	2672	67922	27	2550	56489
129	130	168	Tongjiang County	Sichuan Province	2012	77.3	21799	329900	11206	16.5589	15813	365800	3562	24186	4377	4732.21	0.777864	59	1608	807	2	94	20.3401	22.5833	74	2793	56810	28	2388	53929
129	130	168	Tongjiang County	Sichuan Province	2013	77	29236	336556	11859	17.3	16380	375100	3494	24177	4936	4871.43	0.798174	60	2100	854	2	94	16.2446	19.9235	75	2670	43373	28	2497	49749
129	130	168	Tongjiang County	Sichuan Province	2014	75.8	34554	336500	12862	17.2823	16850	376238	3494	24008	5768	4963.56	0.828037	60	2570	895	19	572	13.2907	17.9265	83	3072	40829	29	2612	46824
129	130	168	Tongjiang County	Sichuan Province	2015	71.33	38139	431569	13662	30.66	17630	384437	3494	24210	5900	5389.56	0.847685	60	2840	912	15	584	13.1637	16.5711	75	3066	40360	29	2630	43582
129	130	168	Tongjiang County	Sichuan Province	2016	71.11	43098	446185	14665	32.26	17630	394034	3720.3	24167	6233	5541.19	0.857023	60	3190	958	16	594	13.0042	14.525	74	3065	39858	29	2777	40336
129	130	168	Tongjiang County	Sichuan Province	2017	70.63	46056	440550	16242	33.86	18300	456832	4621.6	24141	6647	6467.96	0.866499	60	3210	1024	15	642	12.657	13.5732	74	3117	39452	30	2751	37340
129	130	168	Tongjiang County	Sichuan Province	2018	69.7	46180	578176	17605	35.39	18640	457557	5075.3	23896	7056	6564.66	0.869448	60	3265	1126	23	671	12.3203	11.6067	73	3219	39659	30	2998	34797
129	130	168	Tongjiang County	Sichuan Province	2019	71.11	46240	526668	19584	37.23	18640	394034	5075	23561	18536	5541.19	0.867105	60	3190	1243	16	594	11.7321	11.4271	73	3285	38540	30	2845	32510
129	130	168	Tongjiang County	Sichuan Province	2020	52.2	46434	547393	25054	38.96	18690	463698	5077	22400	19871	8883.1	0.847565	60	3541	1320	15	605	11.3704	10.8735	73	3399	38648	30	2839	30870
130	131	169	Nanjiang County	Sichuan Province	2010	105.3	12687	157285	11715	15.4519	10000	386000	4779	19419	4708	3665.72	0.813135	58	1333	768	7	1410	27.1371	25.4663	58	2437	66133	36	1943	49481
130	131	169	Nanjiang County	Sichuan Province	2011	68.6	26368	249800	12627	15.4519	11150	375000	3706	20343	6030	5466.47	0.830892	58	1458	840	22	1851	24.9246	24.0391	59	2427	60492	36	2018	48511
130	131	169	Nanjiang County	Sichuan Province	2012	68.6	40049	342315	13539	15.4519	11560	364800	3739	20588	5436	5317.78	0.781625	50	1756	896	23	2051	22.1231	22.8216	59	2454	54290	37	2052	46830
130	131	169	Nanjiang County	Sichuan Province	2013	68.6	54128	335157	14451	17.3	11820	354574	3921	21019	5910	5168.72	0.785891	51	1870	942	23	2121	17.6716	20.7761	62	2348	41493	41	2113	43900
130	131	169	Nanjiang County	Sichuan Province	2014	67.3	63895	368073	15849	17.3848	12120	352629	4149	28520	5996	5239.66	0.836269	51	2314	995	23	2051	15.3005	18.4198	62	2479	37930	39	2239	41242
130	131	169	Nanjiang County	Sichuan Province	2015	61.57	71056	453153	17071	31.5	12540	359481	4170	32193	6094	5838.57	0.849502	51	2485	1054	23	2415	13.4431	15.9714	56	2681	36041	38	2409	38475
130	131	169	Nanjiang County	Sichuan Province	2016	61.59	77796	462102	18345	33.37	12540	362415	4170	33955	6587	5884.32	0.856163	51	2698	1132	23	2742	13.7328	14.5713	56	2552	35046	38	2447	35656
130	131	169	Nanjiang County	Sichuan Province	2017	61.25	80893	499804	20320	34.94	13110	385286	4268	28039	6732	6290.39	0.866755	51	2751	1264	23	2751	13.365	13.7194	56	2589	34602	38	2434	33393
130	131	169	Nanjiang County	Sichuan Province	2018	60.9	76011	495132	21854	36.62	13710	386778	5359	27758	6958	6351.03	0.870951	52	2925	1305	23	2754	12.6418	12.8456	55	2694	34057	38	2467	31690
130	131	169	Nanjiang County	Sichuan Province	2019	61.59	77588	491187	22697	38.41	13710	362415	5359	23930	7558	5884.32	0.868532	52	2698	1447	23	2742	12.3425	12.1787	55	2715	33510	38	2451	29850
130	131	169	Nanjiang County	Sichuan Province	2020	46.8	78562	464987	29375	37.95	14040	391973	5359	23200	8350	8375.48	0.846288	52	2954	1531	23	2941	11.4701	11.535	55	2823	32380	39	2484	28653
131	132	170	Pingchang County	Sichuan Province	2010	108.9	9348	271115	9561	16.3188	16000	409600	3033	30761	5609	3761.25	0.803712	63	2650	1130	7	186	26.0279	21.7118	36	3726	96980	44	2998	65092
131	132	170	Pingchang County	Sichuan Province	2011	105.4	23018	328358	10288	17.2676	16910	395400	3173	31069	6321	3751.42	0.826423	63	2791	1145	7	186	30.0328	19.1175	36	3144	94423	44	3473	66395
131	132	170	Pingchang County	Sichuan Province	2012	105.4	36688	385601	11015	18.2163	23427	384600	3368	31876	6928	3648.96	0.749822	68	2207	1248	7	215	18.3616	16.5508	63	3479	63880	46	3515	58176
131	132	170	Pingchang County	Sichuan Province	2013	105.5	49528	380262	11742	19.5	27030	376106	3759	32301	7565	3564.99	0.76122	68	3510	1345	19	2050	10.2501	28.0716	67	5462	55986	14	1955	54880
131	132	170	Pingchang County	Sichuan Province	2014	102.3	59442	370449	12882	20.7234	28760	375939	3947	32832	8360	3674.87	0.796637	68	4054	1451	19	2050	17.8904	10.8509	46	3002	53707	56	4714	51151
131	132	170	Pingchang County	Sichuan Province	2015	84.15	71323	460711	14429	31.96	29250	384028	4056.92	32044	11000	4563.61	0.82941	69	4235	1521	18	2214	12.7632	14.1176	26	4121	52597	50	3411	48155
131	132	170	Pingchang County	Sichuan Province	2016	81.05	80257	482318	15918	33.6	29250	390679	4058	31143	29509	4820.22	0.833389	69	4662	1633	16	2475	12.0278	13.6249	25	4310	51840	60	3434	46788
131	132	170	Pingchang County	Sichuan Province	2017	79.93	82693	549466	18080	35.48	30310	385380	6625	30058	24687	4821.46	0.827861	69	4862	1774	18	2951	11.8802	12.4415	25	4299	51073	60	3599	44777
131	132	170	Pingchang County	Sichuan Province	2018	79	81808	643490	19624	37.12	30310	389467	6582	29878	36237	4929.96	0.823946	69	4812	1795	20	3574	11.5189	11.4621	25	4461	51386	60	3828	43877
131	132	170	Pingchang County	Sichuan Province	2019	81.05	82626	680261	22806	38.62	30310	390679	6582	29507	21912	4820.22	0.82947	69	4662	1854	16	2475	11.1088	10.6729	25	4511	50112	60	3950	42158
131	132	170	Pingchang County	Sichuan Province	2020	65.8	82628	623946	27202	39.99	30310	393052	6582	28501	25125	5973.44	0.820375	70	4985	1952	18	2622	10.6743	10.1463	25	4652	49657	61	4066	41255
132	133	171	Yanjiang District	Sichuan Province	2010	159.6	45387	215600	27626	22.4592	31360	485632	2862	22593	11357	3042.81	0.724065	45	4100	1215	53	4350	17.3859	14.0276	126	3234	56226	71	3375	47343
132	133	171	Yanjiang District	Sichuan Province	2011	109.5	61237	239600	31723	22.8311	34260	495201	3867	22758	5181	4522.38	0.705147	54	4338	1024	51	4821	19.0696	12.688	125	3030	57781	71	3535	44852
132	133	171	Yanjiang District	Sichuan Province	2012	109.9	77087	499204	35820	23.2029	41967	501102	3896	22804	11952	4559.62	0.750158	57	5434	1115	52	6695	20.4612	12.5873	123	2864	58601	71	3320	41790
132	133	171	Yanjiang District	Sichuan Province	2013	110.4	100456	323000	39917	23.8	43630	502314	3937	22914	12324	4549.95	0.786045	57	6541	1210	53	7511	21.9137	11.6199	123	2771	60723	72	3328	38671
132	133	171	Yanjiang District	Sichuan Province	2014	110.6	209504	670863	44165	24.141	33390	512739	3968	28238	5662	4635.98	0.785242	58	6862	1352	54	8563	22.6081	10.5296	123	2822	63800	72	3612	38033
132	133	171	Yanjiang District	Sichuan Province	2015	92.95	247646	741186	46893	48.97	35060	488889	3057	27986	5738	5259.7	0.7629	58	6952	1410	55	8962	15.8683	14.234	47	3562	56523	66	3436	48908
132	133	171	Yanjiang District	Sichuan Province	2016	90.19	133744	418023	50065	50.43	35060	526790	3971	21830	12863	5840.89	0.769871	59	7210	1520	55	9425	23.9022	10.3769	90	2751	65755	67	3890	40366
132	133	171	Yanjiang District	Sichuan Province	2017	91.74	281517	965484	53293	51.66	48140	517538	3972	21582	13250	5641.35	0.714084	60	7952	1632	55	9531	23.1877	11.0928	80	2733	63372	63	4000	44371
132	133	171	Yanjiang District	Sichuan Province	2018	91.4	154416	423748	54873	52.89	49503	518318	3972	20870	13000	5670.88	0.733204	60	8632	1752	56	10210	22.7955	11.7823	81	2684	61183	63	4144	48826
132	133	171	Yanjiang District	Sichuan Province	2019	90.19	152030	430245	36713	54.2519	49503	526790	3975	20560	12880	5840.89	0.74266	60	9102	1862	57	11010	22.5257	15.5373	80	2954	66541	75	4210	65412
132	133	171	Yanjiang District	Sichuan Province	2020	86.7	156311	475520	39928	53.31	43473	518419	4021	19617	12905	5979.46	0.744885	61	10210	2010	57	11982	16.6413	15.6796	80	2492	41470	66	4532	71060
133	134	172	Anyue County	Sichuan Province	2010	85.8	41773	303983	14530	11.7132	43647	797900	4481	15500	15800	9299.53	0.742371	73	3454	1035	70	4263	22.5069	15.9159	55	3831	86224	94	3722	59239
133	134	172	Anyue County	Sichuan Province	2011	160.7	60240	348267	16861	12.01	43980	751300	5924	15760	17812	4675.17	0.719693	73	4050	1239	70	4765	31.2623	12.0546	55	2863	89504	94	4781	57633
133	134	172	Anyue County	Sichuan Province	2012	161.7	78707	392551	19192	12.3067	44850	732100	6009	16000	21855	4527.52	0.478199	75	5041	1353	71	6429	32.4037	14.4855	51	2846	92221	89	3815	55262
133	134	172	Anyue County	Sichuan Province	2013	162.6	92047	421664	21523	12.4	45260	713001	6001	16120	24000	4385	0.464469	75	5098	1412	70	6325	31.5913	14.4029	51	2897	91520	89	3788	54558
133	134	172	Anyue County	Sichuan Province	2014	162.6	105520	471991	23587	12.5461	45430	707368	6025	16320	26040	4350.36	0.436602	76	5312	1558	72	6896	31.2245	11.8295	49	2976	92924	91	4675	55303
133	134	172	Anyue County	Sichuan Province	2015	38.7	116566	528946	25072	32.39	23940	252470	2147.64	16466	27610	6523.77	0.794293	76	5751	1634	74	7452	19.3061	10.7194	19	1091	21063	17	1397	14975
133	134	172	Anyue County	Sichuan Province	2016	112.62	124288	583818	27055	33.72	23940	726609	6108	15398	28476	6451.86	0.803877	76	5957	1748	74	7921	30.3943	12.0276	44	3018	91730	91	4956	59609
133	134	172	Anyue County	Sichuan Province	2017	112.41	130215	486845	29124	34.94	46020	732436	6109	15059	31040	6515.75	0.791857	76	5957	1812	74	7254	28.5706	12.078	43	3044	86969	91	5320	64255
133	134	172	Anyue County	Sichuan Province	2018	109.5	131584	517292	31094	36.33	46020	736133	6110	14821	31350	6722.68	0.799398	76	5957	1963	72	7004	28.9417	12.7451	43	2812	81384	91	5402	68849
133	134	172	Anyue County	Sichuan Province	2019	112.62	108301	484481	23209	37.6274	46020	726609	6152	14780	33106	6451.86	0.777516	76	5957	2015	74	7921	27.0129	12.04	45	2410	65101	65	3500	42140
133	134	172	Anyue County	Sichuan Province	2020	95.1	110209	612062	27635	30.69	46020	734668	6172	14743	35556	7725.22	0.777887	76	5957	2115	74	7921	18.5559	16.9058	44	3873	71867	91	4256	71951
134	135	173	Lezhi County	Sichuan Province	2010	146.8	27941	146903	19923	16.5132	22850	359700	2059	14230	6830	2450.27	0.697871	30	1346	605	54	1950	16.4396	13.891	55	2366	38896	47	2294	31866
134	135	173	Lezhi County	Sichuan Province	2011	86.1	40096	194886	23041	17.1893	18230	358500	2064	14800	7600	4163.76	0.739502	32	1607	559	54	2189	19.0555	11.6813	55	1981	37749	47	2595	30313
134	135	173	Lezhi County	Sichuan Province	2012	86.2	52251	242869	26159	17.8654	24993	354500	2082	15100	8700	4112.53	0.773203	32	1973	601	57	2777	19.2319	12.6392	55	1919	36906	47	2234	28236
134	135	173	Lezhi County	Sichuan Province	2013	85.7	60136	258690	29277	17.7	25174	355908	2165	16000	9500	4152.95	0.792466	32	2109	621	41	2339	17.0899	11.9252	60	1992	34043	42	2178	25973
134	135	173	Lezhi County	Sichuan Province	2014	85.4	67818	282728	32338	17.6815	25174	359017	2161	16500	10500	4203.95	0.804721	32	2459	655	42	4038	18.4097	10.3209	60	1899	34960	43	2493	25730
134	135	173	Lezhi County	Sichuan Province	2015	51.52	74866	335134	34627	34.72	25640	363196	2173	16200	10800	7049.61	0.809306	32	2650	675	48	4052	19.7333	10.5771	60	1815	35816	43	2336	24708
134	135	173	Lezhi County	Sichuan Province	2016	51.24	80201	362491	37659	35.83	25640	370995	2246	15900	11050	7240.34	0.813773	32	3043	685	51	5949	19.4702	10.3464	58	1848	35981	42	2330	24107
134	135	173	Lezhi County	Sichuan Province	2017	51.16	85936	350694	40957	36.9	26180	404231	2258	15200	11080	7901.31	0.761317	32	3015	699	51	4520	18.0884	10.4279	58	1956	35381	41	2267	23640
134	135	173	Lezhi County	Sichuan Province	2018	50.3	89633	348315	43177	38.11	26180	406222	2265	15500	11786	8075.98	0.76961	32	3048	705	51	3331	17.6682	10.9129	56	1905	33658	41	2263	24696
134	135	173	Lezhi County	Sichuan Province	2019	51.24	63929	362244	37514	39.3939	25640	370995	2355	15100	12293	7240.34	0.785644	32	3043	715	51	5949	15.8696	11.9505	52	1955	31025	41	2102	25120
134	135	173	Lezhi County	Sichuan Province	2020	49.1	65021	378622	39656	40.58	26180	408003	2458	15100	13785	8309.62	0.774445	32	1845	725	53	4850	14.1046	13.5536	49	2056	28999	41	2005	27175
135	136	174	Maerkag City	Sichuan Province	2010	10.2	4968	42659	35204	42.8571	1180	9700	1085	286	1702	950.98	0.773094	34	398	162	3	260	10.99	14.7478	20	400	4396	6	341	5029
135	136	174	Maerkag City	Sichuan Province	2011	5.6	7512	71812	31745	42.8571	1290	9500	1088	314	1712	1696.43	0.765779	34	400	298	3	341	9.59861	12.6037	20	431	4137	6	381	4802
135	136	174	Maerkag City	Sichuan Province	2012	5.6	10056	100965	28286	42.8571	57740	8950	2625	37512	28272	1598.21	0.741873	69	415	312	68	351	35.6637	15.6172	30	2230	79530	104	4227	66014
135	136	174	Maerkag City	Sichuan Province	2013	5.6	11512	95218	24827	42.9	690	8429	1125	274	1782	1505.18	0.753023	69	639	345	2	320	7.69737	11.0706	20	456	3510	6	354	3919
135	136	174	Maerkag City	Sichuan Province	2014	5.6	12730	94329	33941	44.6429	690	9474	1144	328	1788	1691.79	0.784882	69	644	395	3	336	8.05581	10.2211	18	430	3464	6	380	3884
135	136	174	Maerkag City	Sichuan Province	2015	5.96	16691	119251	37164	49.03	690	8920	1163	275	1723	1496.64	0.811001	69	605	415	3	345	7.63838	10.176	19	542	4140	6	358	3643
135	136	174	Maerkag City	Sichuan Province	2016	5.98	18546	116292	40691	49.83	690	9346	1156	141	1846	1562.88	0.81729	69	597	426	3	336	10.0691	9.5027	18	333	3353	6	370	3516
135	136	174	Maerkag City	Sichuan Province	2017	5.99	20101	129550	43115	50.52	730	10299.4	1156	146	1846	1719.43	0.810671	69	642	465	3	351	7.97183	9.3622	18	426	3396	5	381	3567
135	136	174	Maerkag City	Sichuan Province	2018	6	22129	134378	47816	51.42	740	9103	1159	146	1846	1517.17	0.806449	69	674	495	3	336	8.57143	10.4915	18	406	3480	5	354	3714
135	136	174	Maerkag City	Sichuan Province	2019	5.98	23903	174490	66269	52.12	740	9346	1159	142	1841	1562.88	0.817192	69	597	512	3	336	8.84788	9.42969	18	401	3548	5	384	3621
135	136	174	Maerkag City	Sichuan Province	2020	5.8	25103	187668	93494	53.78	740	9208.77	1159	138	1845	1587.72	0.797547	69	625	561	3	421	9.43003	8.93	18	393	3706	5	400	3572
136	137	175	Wenchuan County	Sichuan Province	2010	4.5	26427	85050	41146	32.6733	1970	12100	510	1225	2890	2688.89	0.698841	15	333	110	2	420	7.83382	12.4184	15	686	5374	6	521	6470
136	137	175	Wenchuan County	Sichuan Province	2011	10.1	30118	121989	43454	35.6436	2170	11800	628	1306	5690	1168.32	0.731812	16	394	174	2	420	7.39046	11.9949	15	671	4959	6	592	7101
136	137	175	Wenchuan County	Sichuan Province	2012	10.1	33809	158928	45762	38.6139	780	11680	696	2260	3350	1156.44	0.750909	17	441	164	2	344	6.9095	11.4118	15	674	4657	5	612	6984
136	137	175	Wenchuan County	Sichuan Province	2013	10.1	33836	168321	48070	35.6	1050	11332	645	2146	3273	1121.98	0.790292	18	446	195	2	300	6.6	11.1783	15	680	4488	5	617	6897
136	137	175	Wenchuan County	Sichuan Province	2014	10	37220	153916	54127	39	1050	11867	790	2433	3359	1186.7	0.806528	18	480	248	2	300	6.86103	10.6019	15	698	4789	5	623	6605
136	137	175	Wenchuan County	Sichuan Province	2015	9.75	40849	143283	55892	44.82	1050	11960	727	2283	3663	1226.67	0.762915	18	490	295	2	335	6.6931	10.9636	13	580	3882	5	604	6622
136	137	175	Wenchuan County	Sichuan Province	2016	10.02	30088	147470	57277	45.93	1050	11054	719	2390	3929	1103.19	0.774326	18	501	315	2	344	7.68701	10.5041	14	639	4912	5	615	6460
136	137	175	Wenchuan County	Sichuan Province	2017	10.23	31566	153933	56829	47.06	1520	12787.5	719	2340	4573	1250	0.777718	18	521	328	2	358	7.91135	9.94688	14	643	5087	5	640	6366
136	137	175	Wenchuan County	Sichuan Province	2018	10.3	34198	167767	56947	48.26	1520	12725	873	2112	4643	1235.44	0.745961	18	541	348	2	344	7.88805	9.51459	14	661	5214	5	651	6194
136	137	175	Wenchuan County	Sichuan Province	2019	10.02	37618	203282	70864	49.21	1520	11054	873	1879	4485	1103.19	0.777931	19	501	394	2	344	7.73333	9.42337	14	675	5220	5	659	6210
136	137	175	Wenchuan County	Sichuan Province	2020	8.3	43323	292194	87941	52.29	1520	11194.5	873	1690	5580	1348.74	0.749545	19	525	435	2	364	7.63796	9.30455	13	685	5232	5	660	6141
137	138	176	Li County	Sichuan Province	2010	11	6531	59011	19797	23.913	1030	7350	646	650	808	668.182	0.721149	15	189	43	2	404	7.79088	10.134	11	373	2906	4	209	2118
137	138	176	Li County	Sichuan Province	2011	4.6	8291	59059	25970	23.913	1189	7452	655	641	879	1620	0.732645	15	171	81	2	304	6.98961	9.05963	11	385	2691	4	218	1975
137	138	176	Li County	Sichuan Province	2012	4.6	10051	59107	32143	23.913	1267	7541	689	672	941	1639.35	0.814907	14	167	57	2	304	6.42564	8.24885	11	390	2506	4	217	1790
137	138	176	Li County	Sichuan Province	2013	4.6	11360	73046	38316	23.9	1280	7645	689	616	916	1661.96	0.827117	15	170	65	2	304	5.72139	7.89952	11	402	2300	4	209	1651
137	138	176	Li County	Sichuan Province	2014	4.6	12345	76851	42147	23.913	1390	7974	689	674	925	1733.48	0.882722	15	168	67	2	270	5.60513	5.11392	12	390	2186	3	237	1212
137	138	176	Li County	Sichuan Province	2015	4.81	13000	86568	45778	34.83	1530	8204	679	699	968	1705.61	0.750157	15	185	68	2	275	4.79365	7.1	12	441	2114	3	210	1491
137	138	176	Li County	Sichuan Province	2016	4.85	11008	85046	48147	35.84	1530	8573	679	712	1079	1767.63	0.759792	15	246	69	2	270	4.80806	7.30769	12	422	2029	3	208	1520
137	138	176	Li County	Sichuan Province	2017	4.87	11900	98686	50533	36.85	2050	5969.3	679	723	1008	1225.73	0.745347	15	248	75	2	274	4.55034	6.80189	12	447	2034	3	212	1442
137	138	176	Li County	Sichuan Province	2018	4.9	12815	109286	50335	38.15	2250	7071	679	669	1172	1443.06	0.720759	15	245	72	1	273	4.45572	6.42654	12	463	2063	3	211	1356
137	138	176	Li County	Sichuan Province	2019	4.85	13014	130838	58289	39.52	2250	8573	679	597	5451	1767.63	0.752274	15	246	78	2	270	4.42637	6.075	12	455	2014	3	200	1215
137	138	176	Li County	Sichuan Province	2020	3.7	12003	132370	72544	38.99	2250	7188.99	670	595	5967	1942.97	0.738834	15	248	81	2	275	4.55991	5.95855	12	434	1979	3	193	1150
138	139	177	Mao County	Sichuan Province	2010	7.4	10822	66690	16722	25.2252	3840	30300	866	2552	2713	4094.59	0.763786	25	313	103	2	430	11.5433	15.8559	24	786	9073	4	465	7373
138	139	177	Mao County	Sichuan Province	2011	11.1	14166	85932	20179	25.2252	3890	30280	939	2556	2975	2727.93	0.785808	25	304	156	2	430	11.9843	13.0193	23	702	8413	4	517	6731
138	139	177	Mao County	Sichuan Province	2012	11.1	17510	105174	23636	25.2252	4053	30005	1019	2622	3258	2703.15	0.731129	26	413	174	7	600	11.9163	12.159	24	681	8115	4	522	6347
138	139	177	Mao County	Sichuan Province	2013	11.2	19958	120865	27093	25.5	4050	29862	1118	2938	3679	2666.25	0.744778	26	444	195	7	600	10.7351	11.013	24	706	7579	4	538	5925
138	139	177	Mao County	Sichuan Province	2014	11.3	13516	110506	29826	25.6637	4050	31163	1202	3083	3816	2757.79	0.764398	26	508	225	2	621	10.7344	10.4636	24	674	7235	4	550	5755
138	139	177	Mao County	Sichuan Province	2015	10.76	15415	138544	29719	44.68	4220	31913	1245	2958	3959	2965.89	0.83631	26	542	248	7	652	10.9734	10.805	23	639	7012	4	523	5651
138	139	177	Mao County	Sichuan Province	2016	11.09	16871	149532	30046	45.79	4220	32305	1292	2962	4082	2912.98	0.831113	26	593	264	6	460	10.9101	10.4	23	623	6797	4	525	5460
138	139	177	Mao County	Sichuan Province	2017	11.08	16915	183433	30604	47.02	4460	23376.1	1292	2805	4127	2109.76	0.833517	27	621	278	6	351	10.4401	10.0188	23	659	6880	4	533	5340
138	139	177	Mao County	Sichuan Province	2018	11.2	18671	196309	30880	48.01	4460	25151	1292	2677	4188	2245.62	0.825598	27	634	291	5	300	10.2451	9.66481	23	669	6854	4	540	5219
138	139	177	Mao County	Sichuan Province	2019	11.09	18701	190626	35772	49.06	4460	32305	1292	2614	4228	2912.98	0.837092	27	593	345	6	460	10.92	9.01487	20	625	6825	4	538	4850
138	139	177	Mao County	Sichuan Province	2020	9.5	20049	201940	45771	50.59	6630	26672.5	1292	2422	4295	2807.63	0.811062	28	625	358	6	475	11.1055	8.93097	19	616	6841	4	536	4787
139	140	178	Songpan County	Sichuan Province	2010	6.5	6192	76694	11602	23	1400	21000	701	960	2792	3230.77	0.743527	25	202	70	2	300	13.8027	15.8722	23	451	6225	8	266	4222
139	140	178	Songpan County	Sichuan Province	2011	7.5	8396	77255	14502	24	1400	20840	737	705	4536	2778.67	0.744107	25	232	122	2	300	12.5902	14.042	22	449	5653	8	286	4016
139	140	178	Songpan County	Sichuan Province	2012	7.6	10600	77816	17402	25	673	19580	730	889	2248	2576.32	0.715828	25	223	110	1	280	11.0753	11.3052	22	478	5294	8	308	3482
139	140	178	Songpan County	Sichuan Province	2013	7.6	12087	101991	20302	23.7	670	18538	736	1054	2490	2439.21	0.746509	25	221	145	1	290	9.73077	10.25	22	494	4807	8	304	3116
139	140	178	Songpan County	Sichuan Province	2014	7.6	13899	107968	21710	23.6842	670	20175	743	981	1823	2654.61	0.743884	25	307	168	1	290	7.38333	9.67742	27	600	4430	7	310	3000
139	140	178	Songpan County	Sichuan Province	2015	7.48	15928	136244	23924	36.35	670	20209	778	998	1833	2701.74	0.794175	25	295	215	2	297	9.07265	9.95255	22	468	4246	8	274	2727
139	140	178	Songpan County	Sichuan Province	2016	7.51	17096	146618	25724	37.41	670	18980	791	1011	1897	2527.3	0.791517	26	279	238	1	300	10.2647	13.73	22	442	4537	8	300	4119
139	140	178	Songpan County	Sichuan Province	2017	7.52	11596	164617	26206	38.51	690	12595.1	791	995	1818	1674.88	0.794014	26	305	257	2	325	8.37959	8.42014	22	490	4106	8	288	2425
139	140	178	Songpan County	Sichuan Province	2018	7.5	8367	205550	28536	39.71	690	13091	791	989	1828	1745.47	0.786654	26	315	294	2	450	8.40828	8.08865	22	507	4263	8	282	2281
139	140	178	Songpan County	Sichuan Province	2019	7.51	8618	200978	33449	41.01	690	18980	791	984	1842	2527.3	0.787994	26	279	312	1	300	8.12218	8.30545	22	532	4321	8	275	2284
139	140	178	Songpan County	Sichuan Province	2020	6.7	9166	199042	39923	35.79	690	13105.2	791	982	1990	1956	0.774002	26	330	354	2	312	7.89771	8.07925	23	567	4478	8	265	2141
140	141	179	Jiuzhaigou County	Sichuan Province	2010	7.3	11189	67917	38591	30.7553	2160	10500	841	542	1039	1438.36	0.772228	20	294	117	2	243	14.3262	14.6254	19	423	6060	3	347	5075
140	141	179	Jiuzhaigou County	Sichuan Province	2011	6.6	13580	71703	30404	30.303	2120	10254	856	545	1215	1553.64	0.78148	20	300	133	2	300	12.9643	13.6304	18	420	5445	3	349	4757
140	141	179	Jiuzhaigou County	Sichuan Province	2012	6.7	15971	75489	22217	29.8507	1120	9950	870	566	1349	1485.07	0.78502	20	308	142	2	250	12.5574	12.0167	18	418	5249	3	360	4326
140	141	179	Jiuzhaigou County	Sichuan Province	2013	6.8	16880	105626	14030	30.9	1130	9401	873	583	1380	1382.5	0.7755	20	351	148	3	250	12.0602	11.693	18	415	5005	3	355	4151
140	141	179	Jiuzhaigou County	Sichuan Province	2014	6.8	20008	110241	27412	30.8824	1130	10744	879	612	1532	1580	0.82888	20	344	152	3	250	9.45726	11.4337	18	503	4757	3	362	4139
140	141	179	Jiuzhaigou County	Sichuan Province	2015	8.19	22668	122601	29858	48.64	1130	10540	879	666	1605	1286.94	0.829946	20	344	155	3	255	9.5071	10.6011	18	493	4687	3	371	3933
140	141	179	Jiuzhaigou County	Sichuan Province	2016	8.12	22500	135622	31984	49.14	1130	10645	879	1201	1692	1310.96	0.824402	20	344	167	3	250	9.12877	10.6676	18	497	4537	3	361	3851
140	141	179	Jiuzhaigou County	Sichuan Province	2017	8.13	13931	181487	30351	49.93	1150	9366.68	879	1167	1762	1152.11	0.832015	20	345	185	3	257	9.05501	9.82418	18	509	4609	3	364	3576
140	141	179	Jiuzhaigou County	Sichuan Province	2018	8.2	9606	275680	31052	51.03	1150	9988	879	1150	1865	1218.05	0.814627	20	347	189	3	259	8.98228	9.6169	18	508	4563	3	355	3414
140	141	179	Jiuzhaigou County	Sichuan Province	2019	8.12	13707	269399	36990	51.69	1150	10645	880	1042	1911	1310.96	0.830113	20	344	195	3	250	9.05567	9.62319	18	503	4555	3	345	3320
140	141	179	Jiuzhaigou County	Sichuan Province	2020	6.6	15420	372026	47210	54.34	1220	10923.1	885	1031	1956	1655.01	0.808888	20	351	205	3	254	9.15447	9.06231	18	492	4504	2	337	3054
141	142	180	Jinchuan County	Sichuan Province	2010	8	2081	52116	8981	16.6605	2390	19600	1265	1238	1043	2450	0.748895	25	214	51	5	427	11.8069	12.7491	34	435	5136	7	291	3710
141	142	180	Jinchuan County	Sichuan Province	2011	7.3	2824	71339	10417	16.4384	2460	18952	1269	1363	1198	2596.16	0.752576	25	230	104	5	378	10.4459	11.276	34	453	4732	7	308	3473
141	142	180	Jinchuan County	Sichuan Province	2012	7.4	3567	90562	11853	16.2162	2727	18105	1300	1358	1301	2446.62	0.742384	25	253	106	5	380	8.63333	10.9901	34	480	4144	7	302	3319
141	142	180	Jinchuan County	Sichuan Province	2013	7.4	4035	121338	13289	16.2	2750	17671	1300	1446	1524	2387.97	0.756894	25	270	105	5	380	7.65073	10.2193	34	481	3680	6	301	3076
141	142	180	Jinchuan County	Sichuan Province	2014	7.4	4815	126792	15156	16.2162	2960	18116	1300	1654	1544	2448.11	0.762189	25	259	106	5	453	5.97778	9.02508	35	585	3497	7	319	2879
141	142	180	Jinchuan County	Sichuan Province	2015	7.4	6024	124567	15932	30.69	3400	18108	1299	1761	1599	2447.03	0.804391	25	263	107	5	424	7.20877	8.78361	33	479	3453	7	305	2679
141	142	180	Jinchuan County	Sichuan Province	2016	7.45	6445	129808	16551	31.81	3400	18189	1305	1765	1641	2441.48	0.802126	25	283	108	5	443	7.79545	7.6358	24	440	3430	7	324	2474
141	142	180	Jinchuan County	Sichuan Province	2017	7.5	6742	128318	17258	32.96	3400	21295.9	1305	1686	1669	2839.46	0.793882	25	271	110	5	421	7.61013	6.81703	23	454	3455	5	317	2161
141	142	180	Jinchuan County	Sichuan Province	2018	7.5	7878	165320	18324	34.17	4070	22641	1303	1639	1713	3018.8	0.772033	25	285	115	3	400	8.23908	6.70607	23	435	3584	5	313	2099
141	142	180	Jinchuan County	Sichuan Province	2019	7.45	8165	170364	26912	35.78	3400	18189	1325	1637	1762	2441.48	0.805336	25	283	128	5	443	8.4388	6.37152	23	433	3654	5	323	2058
141	142	180	Jinchuan County	Sichuan Province	2020	5.8	10008	168227	33892	34.1	4070	22638.2	1345	1633	1741	3903.13	0.780543	25	293	129	5	445	7.97018	6.15315	23	436	3475	5	333	2049
142	143	181	Xiaojin County	Sichuan Province	2010	6.1	3478	60013	10010	14.8148	2490	24600	1286	702	1556	4032.79	0.687552	23	258	55	3	300	14.5599	17.7872	29	434	6319	5	282	5016
142	143	181	Xiaojin County	Sichuan Province	2011	8.1	4107	63152	10950	14.8148	2490	22600	1290	753	32736	2790.12	0.710749	23	276	78	3	320	12.2229	16.6491	25	471	5757	5	285	4745
142	143	181	Xiaojin County	Sichuan Province	2012	8.1	4736	66291	11738	14.8148	2050	21988	1299	762	1762	2714.57	0.724671	23	362	86	1	320	11.3305	15.462	23	469	5314	5	303	4685
142	143	181	Xiaojin County	Sichuan Province	2013	8.1	5088	95548	29371	14.8	2050	21850	1299	881	1787	2697.53	0.76732	23	357	91	1	350	10.3734	14.1388	23	474	4917	5	317	4482
142	143	181	Xiaojin County	Sichuan Province	2014	8.1	5401	119086	15194	14.8148	2050	22453	1290	882	1946	2771.98	0.77743	24	426	98	1	350	9.09703	13.033	23	505	4594	5	333	4340
142	143	181	Xiaojin County	Sichuan Province	2015	7.98	6007	138432	16302	34.56	3030	22450	1290	909	2016	2813.28	0.737069	24	405	105	1	365	8.98747	10.9565	23	479	4305	5	368	4032
142	143	181	Xiaojin County	Sichuan Province	2016	7.99	6632	153292	18112	35.63	3030	22451	1284	915	2039	2809.89	0.747369	24	348	135	1	360	7.83613	10.4687	23	537	4208	5	367	3842
142	143	181	Xiaojin County	Sichuan Province	2017	8	7050	127897	19321	36.89	4380	20837.9	1284	931	2072	2604.74	0.73957	24	359	147	1	367	7.44324	10.1911	23	555	4131	5	361	3679
142	143	181	Xiaojin County	Sichuan Province	2018	8	7548	168569	20400	37.21	4540	21062	1185	856	2098	2632.75	0.710198	24	385	168	1	360	7.41818	9.47838	23	550	4080	5	370	3507
142	143	181	Xiaojin County	Sichuan Province	2019	7.99	8016	157297	29762	38.13	4540	22451	1185	823	2191	2809.89	0.742225	24	348	195	1	360	7.397	11.2267	22	534	3950	5	375	4210
142	143	181	Xiaojin County	Sichuan Province	2020	6.5	9147	233552	36370	38.53	4540	20791.2	1185	816	2217	3198.65	0.724494	24	421	225	1	385	7.4313	8.35989	21	524	3894	4	364	3043
143	144	182	Heishui County	Sichuan Province	2010	5.5	6685	47201	9507	14.9921	1190	16100	1182	802	2489	2927.27	0.752806	19	121	50	1	190	17.7599	14.1875	49	354	6287	2	160	2270
143	144	182	Heishui County	Sichuan Province	2011	6.1	7817	59921	16966	14.7541	1190	15850	1279	1698	2568	2598.36	0.754567	19	161	68	1	190	17.4684	15.3082	34	348	6079	2	159	2434
143	144	182	Heishui County	Sichuan Province	2012	6.2	8949	72641	24425	14.5161	253	15445	1428	1803	2668	2491.13	0.751287	19	220	56	1	218	15.3909	14.037	34	353	5433	2	162	2274
143	144	182	Heishui County	Sichuan Province	2013	6.2	10119	81818	31884	14.5	510	15007	1428	1836	2768	2420.48	0.769724	19	173	61	1	218	12.233	11.9874	15	352	4306	2	159	1906
143	144	182	Heishui County	Sichuan Province	2014	6.2	8191	88527	31667	12.9032	589	15921	1435	1955	2871	2567.9	0.751647	19	175	65	1	190	9.15581	10.8059	22	430	3937	2	170	1837
143	144	182	Heishui County	Sichuan Province	2015	6.37	9156	133197	33928	34.45	649	17092	1435	1925	2980	2683.2	0.793974	19	168	68	1	185	11.3152	11.6625	15	330	3734	2	160	1866
143	144	182	Heishui County	Sichuan Province	2016	6.05	9812	125144	34999	35.66	649	15338	1429	1289	3093	2535.21	0.793488	19	158	75	1	228	9.18056	12.0823	15	360	3305	2	158	1909
143	144	182	Heishui County	Sichuan Province	2017	6.06	9504	109551	36950	36.69	1370	18499.6	1429	767	3103	3052.74	0.79599	19	189	85	1	228	8.4	11.2883	12	360	3024	2	163	1840
143	144	182	Heishui County	Sichuan Province	2018	6.1	8677	148043	36891	37.92	1370	17309	1429	479	3165	2837.54	0.784279	19	165	86	1	228	7.75843	10.2952	12	356	2762	2	166	1709
143	144	182	Heishui County	Sichuan Province	2019	6.05	9112	150339	43270	39.01	1370	15338	1435	460	3255	2535.21	0.795273	19	158	88	1	228	7.04533	9.06627	12	375	2642	2	166	1505
143	144	182	Heishui County	Sichuan Province	2020	4.5	8611	156141	57123	39.47	2230	17374.9	1455	482	1691	3861.09	0.777002	19	185	91	1	228	5.81723	8.48795	11	383	2228	2	166	1409
144	145	183	Rangtang County	Sichuan Province	2010	4.1	1055	61169	10914	12.6016	290	3300	659	310	284	804.878	0.755873	14	99	44	5	662	15.367	17.0112	13	267	4103	3	89	1514
144	145	183	Rangtang County	Sichuan Province	2011	4.1	1203	81360	12506	14.6341	290	3100	659	314	359	756.098	0.735309	14	121	75	5	761	13.5119	17.4615	11	295	3986	3	91	1589
144	145	183	Rangtang County	Sichuan Province	2012	4.2	1351	101551	14098	16.6667	290	3200	691	350	413	761.905	0.823562	14	125	62	5	550	12.4311	18.2907	11	341	4239	3	86	1573
144	145	183	Rangtang County	Sichuan Province	2013	4.3	1495	90562	15690	16.3	220	2858	713	250	472	664.651	0.828985	14	136	75	5	550	13.4087	16.3854	11	323	4331	3	96	1573
144	145	183	Rangtang County	Sichuan Province	2014	4.3	1683	91470	16697	13.9535	220	3114	713	94	592	724.186	0.884039	14	186	78	5	550	13.1546	15.3765	11	317	4170	3	85	1307
144	145	183	Rangtang County	Sichuan Province	2015	4.16	2007	104879	17643	21.05	490	3015	713	133	560	724.76	0.77723	14	195	79	5	550	12.9301	10.7905	12	329	4254	4	105	1133
144	145	183	Rangtang County	Sichuan Province	2016	4.18	2237	119518	18358	22.56	490	3056	714	136	590	731.1	0.787662	14	231	81	5	633	16.6556	11.2843	12	270	4497	4	102	1151
144	145	183	Rangtang County	Sichuan Province	2017	4.19	2188	136475	19657	23.78	490	4060.4	714	136	556	969.069	0.778913	14	231	82	5	680	14.5449	11.7258	12	356	5178	4	124	1454
144	145	183	Rangtang County	Sichuan Province	2018	4.2	2037	179298	22389	25	490	4310	717	136	560	1026.19	0.78395	14	231	85	5	735	14.4022	12.4127	12	363	5228	4	126	1564
144	145	183	Rangtang County	Sichuan Province	2019	4.18	2318	180269	28709	26.61	490	3056	714	136	580	731.1	0.787638	14	231	86	5	633	17.3867	16.0897	18	375	6520	4	156	2510
144	145	183	Rangtang County	Sichuan Province	2020	4.5	2468	191562	30020	25.81	490	4139.02	717	136	585	919.783	0.766155	15	265	89	5	655	17.0411	14.6596	11	341	5811	4	141	2067
145	146	184	Aba County	Sichuan Province	2010	7.3	688217	87860	6801	12.1228	1000	10100	848	54	150	1383.56	0.783002	20	178	44	3	340	23.0629	27.0686	29	429	9894	2	102	2761
145	146	184	Aba County	Sichuan Province	2011	7.5	345232	94966	8260	10.6667	1000	10200	866	1	273	1360	0.762585	20	204	73	3	340	22.2516	20.4917	29	461	10258	2	120	2459
145	146	184	Aba County	Sichuan Province	2012	7.6	2247	102072	9719	9.21053	1000	10350	870	28	174	1361.84	0.498853	20	204	67	3	340	20.0983	19.8148	29	519	10431	2	108	2140
145	146	184	Aba County	Sichuan Province	2013	7.7	3005	122572	11178	9.09091	1000	8410	969	34	182	1092.21	0.519411	20	285	68	3	340	15.7927	17.3306	29	545	8607	2	121	2097
145	146	184	Aba County	Sichuan Province	2014	7.8	4100	125641	11866	8.97436	1020	9209	1030	79	183	1180.64	0.506291	20	334	68	3	340	13.626	16.1385	29	647	8816	2	130	2098
145	146	184	Aba County	Sichuan Province	2015	7.52	4501	147617	12849	25.67	1870	9134	1030	98	190	1214.63	0.805445	20	450	68	3	340	14.8316	16.4653	29	576	8543	2	144	2371
145	146	184	Aba County	Sichuan Province	2016	7.65	5501	165531	13719	26.91	1870	5825	1031	102	211	761.438	0.813777	20	555	69	3	340	15.244	16.2416	29	582	8872	2	149	2420
145	146	184	Aba County	Sichuan Province	2017	7.7	4102	165544	14261	28.1	2530	9898.2	1031	95	245	1285.48	0.810001	20	555	69	3	340	13.626	19.2848	29	599	8162	2	151	2912
145	146	184	Aba County	Sichuan Province	2018	7.7	5336	202505	14708	29.31	2530	7193	998	60	260	934.156	0.813365	20	555	70	3	340	12.986	20.2768	29	644	8363	2	177	3589
145	146	184	Aba County	Sichuan Province	2019	7.65	4818	205248	21423	30.74	2530	5825	1031	50	265	761.438	0.811698	20	555	70	3	340	12.3664	19.2105	29	655	8100	2	190	3650
145	146	184	Aba County	Sichuan Province	2020	8	15628	231546	24238	30.77	4530	10677.9	1031	48	265	1334.73	0.79476	20	880	70	3	340	13.1991	21.4525	29	653	8619	2	179	3840
146	147	185	Ruoergai County	Sichuan Province	2010	7.6	1919	69227	11740	13.3288	460	5800	971	95	311.66	763.158	0.800991	19	166	82	2	400	18.3328	19.2952	32	586	10743	6	271	5229
146	147	185	Ruoergai County	Sichuan Province	2011	7.6	2782	89956	13556	13.1579	460	5640	1154	25	155	742.105	0.781478	19	168	109	2	400	18.9455	21.2351	31	550	10420	6	268	5691
146	147	185	Ruoergai County	Sichuan Province	2012	7.7	3645	110685	15372	12.987	433	5510	1265	100	396	715.584	0.813144	19	193	102	2	300	19.0765	21.2321	31	536	10225	6	280	5945
146	147	185	Ruoergai County	Sichuan Province	2013	7.8	3700	124573	17188	12.8205	690	5211	1265	158	577	668.077	0.83768	20	225	126	2	300	15.4475	19.3333	29	552	8527	6	306	5916
146	147	185	Ruoergai County	Sichuan Province	2014	7.8	4116	117767	18258	12.8205	1050	5357	1265	186	611	686.795	0.857674	20	225	141	2	380	12.5727	16.0854	29	660	8298	6	363	5839
146	147	185	Ruoergai County	Sichuan Province	2015	7.81	4768	137810	19908	27.58	1210	5371	1230	230	653	687.708	0.826498	20	245	152	2	395	14.7013	16.4792	31	549	8071	6	336	5537
146	147	185	Ruoergai County	Sichuan Province	2016	7.74	5720	157295	21116	28.6	1210	5048	1215	241	878	652.196	0.83262	20	257	167	2	360	15.8835	15.7743	31	498	7910	6	350	5521
146	147	185	Ruoergai County	Sichuan Province	2017	7.81	6132	171310	22452	29.5	1210	6271.4	1212	81	1063	802.996	0.835298	20	268	185	2	362	14.2812	14.5	23	544	7769	7	380	5510
146	147	185	Ruoergai County	Sichuan Province	2018	7.8	6542	182078	24013	30.7	1210	5778	1212	35	1064	740.769	0.841325	20	285	201	2	360	13.854	14.7934	23	548	7592	7	392	5799
146	147	185	Ruoergai County	Sichuan Province	2019	7.74	6930	185627	33425	31.84	1210	5048	1212	33	875	652.196	0.84082	21	257	215	2	360	13.3959	14.625	23	586	7850	7	400	5850
146	147	185	Ruoergai County	Sichuan Province	2020	7.7	7015	213827	39584	33.08	1210	6074.47	1212	30	880	788.892	0.817465	21	275	229	2	385	13.9925	14.0942	23	536	7500	7	414	5835
147	148	186	Hongyuan County	Sichuan Province	2010	4.4	1323	69657	12400	22.2222	130	856	838	326	135	194.545	0.782745	13	133	65	4	410	17.0383	18.3211	14	339	5776	2	109	1997
147	148	186	Hongyuan County	Sichuan Province	2011	4.5	1803	73911	15132	22.2222	130	854	876	97	352	189.778	0.77122	13	154	94	4	350	16.4218	14.6351	14	339	5567	2	148	2166
147	148	186	Hongyuan County	Sichuan Province	2012	4.5	2283	78165	17864	22.2222	130	858	882	122	139	190.667	0.747225	13	164	81	3	330	13.7071	15.0427	14	396	5428	2	164	2467
147	148	186	Hongyuan County	Sichuan Province	2013	4.6	2736	88305	20596	21.7391	130	98	974	121	140	21.3043	0.739139	13	166	85	3	330	12.6572	15.185	14	388	4911	2	173	2627
147	148	186	Hongyuan County	Sichuan Province	2014	4.7	2932	95123	21721	21.2766	130	876	967	123	142	186.383	0.798337	13	207	89	4	272	10.7314	15.6793	14	417	4475	2	184	2885
147	148	186	Hongyuan County	Sichuan Province	2015	4.82	3442	113561	23537	31.91	130	853	966	118	144	176.971	0.822568	13	215	91	4	254	11.609	16.4945	14	399	4632	2	182	3002
147	148	186	Hongyuan County	Sichuan Province	2016	4.83	4308	127096	25142	33.06	129	853	963	108	146	176.605	0.822891	13	217	95	3	260	11.5459	15.3037	14	414	4780	2	191	2923
147	148	186	Hongyuan County	Sichuan Province	2017	4.93	4661	128676	26056	34.1	130	899	963	106	148	182.353	0.826048	13	217	98	3	250	12.5743	15.1584	14	404	5080	2	202	3062
147	148	186	Hongyuan County	Sichuan Province	2018	5	4559	145981	26283	35.31	130	845	962	105	850	169	0.826532	13	217	99	3	240	12.5606	16.05	14	421	5288	2	200	3210
147	148	186	Hongyuan County	Sichuan Province	2019	4.83	4653	141704	31028	36.03	129	895	965	99	636	185.3	0.827029	13	217	105	3	260	12.8282	16.0099	14	425	5452	2	203	3250
147	148	186	Hongyuan County	Sichuan Province	2020	4.7	5311	163445	38103	42.93	128	856	968	99	617	182.128	0.806417	13	217	115	3	261	13.9054	16.2524	14	423	5882	2	206	3348
148	149	187	Kangding City	Sichuan Province	2010	11.2	49479	93900	20842	35.7143	698	17200	1886	108	853	1535.71	0.650686	27	708	418	4	230	16.7987	14.9098	61	626	10516	5	510	7604
148	149	187	Kangding City	Sichuan Province	2011	11.2	42677	102192	25969	35.7143	1170	18400	1522	328	138	1642.86	0.670021	28	832	422	4	230	47.6237	15.3846	58	598	28479	5	520	8000
148	149	187	Kangding City	Sichuan Province	2012	11.2	35875	110484	31096	35.7143	1140	18950	1800	114	869	1691.96	0.8222	28	942	371	2	230	16.7954	14.4929	42	606	10178	5	566	8203
148	149	187	Kangding City	Sichuan Province	2013	11.3	35678	140557	36223	34.5133	1190	19929	1800	101	1098	1763.63	0.831759	28	957	385	2	230	14.6398	12.5167	39	633	9267	7	629	7873
148	149	187	Kangding City	Sichuan Province	2014	11.4	41008	189164	37765	34.2105	1190	21500	1904	114	1215	1885.96	0.873895	28	1208	405	2	230	12.2251	11.8861	44	733	8961	8	676	8035
148	149	187	Kangding City	Sichuan Province	2015	13.38	48457	297126	37770	51.42	1190	22206	2436	132	1328	1659.64	0.6998	28	1450	441	2	255	14.5615	13.9455	25	602	8766	8	605	8437
148	149	187	Kangding City	Sichuan Province	2016	13.53	49443	200308	40924	52.38	1190	22204	2776	144	1334	1641.09	0.689273	28	1831	452	4	369	14.7005	13.4146	24	591	8688	7	632	8478
148	149	187	Kangding City	Sichuan Province	2017	13.58	32960	195644	51456	54.1	1440	20438.4	3141	142	1356	1505.04	0.685289	28	1835	448	2	424	14.6443	13.4172	25	596	8728	7	640	8587
148	149	187	Kangding City	Sichuan Province	2018	13.4	38301	217710	59385	54.09	1440	19749	2645	138	1145	1473.81	0.663151	28	1835	464	5	555	14.61	13.5215	25	618	9029	7	627	8478
148	149	187	Kangding City	Sichuan Province	2019	13.53	45803	224727	77953	52.6676	1440	22204	2752	138	1048	1641.09	0.688479	28	1831	475	4	369	16.0163	13.6656	25	615	9850	7	625	8541
148	149	187	Kangding City	Sichuan Province	2020	12.7	56316	230613	86177	55	1440	16751.5	2865	163	905	1319.02	0.672726	28	1954	485	2	555	14.5301	13.6131	21	615	8936	7	628	8549
149	150	188	Luding County	Sichuan Province	2010	8.5	21899	62760	14484	21.1975	1947	19500	658	939	2318	2294.12	0.674017	16	407	171	2	140	14.3622	15.0188	52	519	7454	5	373	5602
149	150	188	Luding County	Sichuan Province	2011	8.6	18478	74104	16633	22.093	1940	17565	783	955	2326	2042.44	0.690047	15	256	177	2	140	30.6041	13.5467	52	485	14843	6	439	5947
149	150	188	Luding County	Sichuan Province	2012	8.7	15057	85448	18782	22.9885	2230	15478	784	946	2351	1779.08	0.742141	15	269	146	2	140	13.7045	14.8958	51	528	7236	7	403	6003
149	150	188	Luding County	Sichuan Province	2013	8.8	15384	108686	20931	23.8636	2190	13520	784	939	2366	1536.36	0.787734	16	171	195	2	160	11.4171	13.7041	52	549	6268	6	392	5372
149	150	188	Luding County	Sichuan Province	2014	8.8	15977	118490	21101	23.8636	2320	13946	902	929	2387	1584.77	0.77421	16	415	225	3	220	11.8004	14.0281	47	516	6089	7	391	5485
149	150	188	Luding County	Sichuan Province	2015	8.87	16830	139613	21185	41.38	2320	14060	988	906	2397	1585.12	0.685216	16	425	248	3	185	10.8917	10.6879	15	563	6132	8	535	5718
149	150	188	Luding County	Sichuan Province	2016	8.89	16958	124152	20612	42.51	2320	13188	1437	892	2361	1483.46	0.688801	16	431	271	2	160	11.0924	12.2023	15	552	6123	8	529	6455
149	150	188	Luding County	Sichuan Province	2017	8.85	15961	143336	20907	43.1	2320	14491	1317	871	2516	1637.4	0.702049	16	485	295	2	195	10.212	11.7811	15	585	5974	7	571	6727
149	150	188	Luding County	Sichuan Province	2018	8.8	17305	123714	22843	44.45	4470	11938	1660	812	2394	1356.59	0.666216	16	495	315	3	240	10.3061	11.8667	15	575	5926	8	615	7298
149	150	188	Luding County	Sichuan Province	2019	8.89	21965	155724	31647	46.2511	4470	13188	1660	722	2405	1483.46	0.692151	16	431	335	2	160	10.2	12.42	14	585	5967	8	600	7452
149	150	188	Luding County	Sichuan Province	2020	8.4	28740	147698	34641	47.24	4470	12240	1660	632	2457	1457.14	0.678283	17	465	348	3	162	10.5246	12.607	14	570	5999	7	598	7539
150	151	189	Danba County	Sichuan Province	2010	6	8088	58348	12406	16.9399	2564	18500	892	307	1410	3083.33	0.711327	19	204	72	4	150	13.4046	14.3212	48	435	5831	4	193	2764
150	151	189	Danba County	Sichuan Province	2011	6	10618	63687	13998	16.6667	2620	16510	1273	307	1410	2751.67	0.739128	18	184	112	4	150	20.8963	16.191	49	434	9069	4	199	3222
150	151	189	Danba County	Sichuan Province	2012	6.1	13148	69026	15590	16.3934	1910	12500	1273	312	1561	2049.18	0.755911	18	204	94	7	150	12.66	15.4605	49	453	5735	4	215	3324
150	151	189	Danba County	Sichuan Province	2013	6.1	13213	100501	17182	16.3934	1920	10117	1439	329	1562	1658.52	0.743296	19	160	105	7	262	10.2777	12.5404	48	461	4738	3	235	2947
150	151	189	Danba County	Sichuan Province	2014	6.1	9380	106652	17462	16.3934	1930	77858	1716	330	1565	12763.6	0.783369	19	249	115	7	262	9.49573	13.3447	48	468	4444	4	235	3136
150	151	189	Danba County	Sichuan Province	2015	7.03	8620	140623	19003	29.8	2010	11266	1716	323	1570	1602.56	0.77966	19	351	135	5	254	8.71024	13.2575	15	459	3998	5	233	3089
150	151	189	Danba County	Sichuan Province	2016	7.04	9097	125959	20136	30.29	2010	11411	1847	325	1610	1620.88	0.770288	18	408	145	3	93	8.26889	12.0794	15	450	3721	5	252	3044
150	151	189	Danba County	Sichuan Province	2017	6.94	10005	132670	21897	31.59	2830	13485.5	1716	325	1630	1943.15	0.77203	19	405	157	5	95	7.58278	10.8628	15	453	3435	4	277	3009
150	151	189	Danba County	Sichuan Province	2018	6.9	10807	154568	24104	32.64	3670	9986	1526	331	1664	1447.25	0.737598	19	405	159	2	83	7.56948	10.4907	15	439	3323	5	269	2822
150	151	189	Danba County	Sichuan Province	2019	7.04	11857	152210	28919	35.0836	3670	11411	1352	330	1676	1620.88	0.784099	18	408	165	3	93	10.464	14.5726	18	431	4510	4	241	3512
150	151	189	Danba County	Sichuan Province	2020	5	18823	176736	43136	31.55	3690	10194.2	1251	342	1684	2038.84	0.753897	18	425	172	5	95	6.94064	10.064	15	438	3040	5	203	2043
151	152	190	Jiulong County	Sichuan Province	2010	6.4	21870	60376	26186	14.0559	745	15000	1193	416	551	2343.75	0.693862	20	138	133	1	104	22.3079	17.1436	36	380	8477	3	181	3103
151	152	190	Jiulong County	Sichuan Province	2011	6.5	24335	68855	31711	13.8462	1260	156551	1337	428	700	24084.8	0.7056	18	167	86	1	104	30.8668	32.2564	36	398	12285	3	117	3774
151	152	190	Jiulong County	Sichuan Province	2012	6.6	26800	77334	37236	13.6364	1223	16021	1338	441	789	2427.42	0.722785	18	187	62	1	104	17.8728	19.5472	36	464	8293	3	212	4144
151	152	190	Jiulong County	Sichuan Province	2013	6.7	23036	89152	42761	14.9254	1280	16355	1338	444	876	2441.04	0.74669	18	185	63	1	104	17.0469	25.1935	40	469	7995	3	155	3905
151	152	190	Jiulong County	Sichuan Province	2014	6.7	24217	122524	35319	13.4328	1400	16557	1338	428	1026	2471.19	0.783098	18	202	65	1	104	13.9077	24.3396	30	531	7385	4	212	5160
151	152	190	Jiulong County	Sichuan Province	2015	6.64	26428	118324	32878	21.27	1930	17247	1460	437	1106	2597.44	0.744126	18	222	67	1	104	15.6328	16.6505	33	463	7238	4	309	5145
151	152	190	Jiulong County	Sichuan Province	2016	6.61	22315	113092	33315	22.58	1930	19506	1535	457	1126	2950.98	0.737147	18	231	66	1	104	15.3581	22.013	33	458	7034	4	231	5085
151	152	190	Jiulong County	Sichuan Province	2017	6.6	20277	106904	36209	23.57	2130	20399.3	1520	415	1139	3090.8	0.736922	18	231	65	1	104	14.5655	18.8493	33	458	6671	3	219	4128
151	152	190	Jiulong County	Sichuan Province	2018	6.5	19840	133539	40117	24.82	2300	20698	1341	413	1148	3184.31	0.721155	18	231	68	1	104	14.1261	16.4178	33	452	6385	4	304	4991
151	152	190	Jiulong County	Sichuan Province	2019	6.61	20893	140526	42636	24.9564	1930	19506	1541	419	1206	2950.98	0.733273	18	231	69	1	104	14.1319	15.9333	33	432	6105	4	285	4541
151	152	190	Jiulong County	Sichuan Province	2020	5.4	18912	138916	51349	27.2	2400	20734.3	1545	400	1244	3839.69	0.717719	18	235	72	1	104	13.6722	18.2838	33	424	5797	3	229	4187
152	153	191	Yajiang County	Sichuan Province	2010	4.8	6043	52378	8429	14.5714	525	7200	1608	32	75	1500	0.693647	18	123	78	4	127	20.4722	19.9043	42	288	5896	1	94	1871
152	153	191	Yajiang County	Sichuan Province	2011	4.9	8276	63483	10643	14.2857	1050	7890	1584	37	6325	1610.2	0.721686	19	113	61	4	127	28.0035	18.9626	42	284	7953	1	107	2029
152	153	191	Yajiang County	Sichuan Province	2012	5	10509	74588	12857	14	683	8540	1584	40	65	1708	0.630329	19	127	43	4	127	18.1687	20.2857	42	332	6032	1	112	2272
152	153	191	Yajiang County	Sichuan Province	2013	5	13088	90434	15071	12	710	9004	1584	59	65	1800.8	0.695324	20	145	82	4	143	16.3221	19.6964	42	326	5321	2	112	2206
152	153	191	Yajiang County	Sichuan Province	2014	5.1	17394	108160	17469	13.7255	9290	9700	1754	16438	7216	1901.96	0.66948	20	199	89	2	36	13.9664	20.2991	34	357	4986	2	117	2375
152	153	191	Yajiang County	Sichuan Province	2015	29.48	22281	122866	19126	21.32	10020	167304	750	18230	7522	5675.17	0.78025	20	200	105	2	37	19.5459	16.5641	12	1024	20015	12	569	9425
152	153	191	Yajiang County	Sichuan Province	2016	5.52	25205	146298	20029	23.37	10020	10602	2115	35	66	1920.65	0.772553	20	215	135	2	36	15.2147	18.2313	22	326	4960	2	134	2443
152	153	191	Yajiang County	Sichuan Province	2017	5.67	19754	127901	21567	24.53	860	8753.64	2289	32	66	1543.85	0.775666	20	215	144	2	39	14	14.1163	16	337	4718	2	172	2428
152	153	191	Yajiang County	Sichuan Province	2018	5.8	21347	183315	22486	25.71	980	9467	1953	39	66	1632.24	0.747384	20	215	159	2	36	14.3658	14.9819	16	339	4870	2	166	2487
152	153	191	Yajiang County	Sichuan Province	2019	5.52	21353	145295	26022	25.0374	980	10602	1954	14	66	1920.65	0.776254	20	215	167	2	36	14.1799	14.4477	16	328	4651	2	172	2485
152	153	191	Yajiang County	Sichuan Province	2020	5.1	37001	146037	31403	28.88	1020	9923.32	1955	35	66	1945.75	0.744288	20	265	185	2	39	14.1594	14.7093	17	320	4531	2	172	2530
153	154	192	Daofu County	Sichuan Province	2010	5.6	3075	60436	6724	14.8052	2050	10500	1308	120	686	1875	0.705087	23	95	74	3	150	17.9863	12.6569	42	291	5234	2	102	1291
153	154	192	Daofu County	Sichuan Province	2011	5.5	4100	68131	8219	14.5455	2120	12141	1434	117	777	2207.45	0.712309	24	113	71	3	150	22.3481	13.5417	42	293	6548	2	96	1300
153	154	192	Daofu County	Sichuan Province	2012	5.6	5125	75826	9714	14.2857	1983	13521	1533	149	799	2414.46	0.776612	24	164	63	4	150	17.2881	13.6598	40	302	5221	2	97	1325
153	154	192	Daofu County	Sichuan Province	2013	5.7	5741	101388	11209	14.0351	1980	14119	1550	166	1234	2477.02	0.699714	24	109	85	4	279	14.0973	15.5474	41	339	4779	2	95	1477
153	154	192	Daofu County	Sichuan Province	2014	5.7	5714	97297	11894	14.0351	1980	11605	1635	168	1265	2035.96	0.765894	24	179	92	4	279	14.4053	15.3981	25	338	4869	2	103	1586
153	154	192	Daofu County	Sichuan Province	2015	5.84	7316	153976	12516	27.39	2080	14240	1650	180	1325	2438.36	0.767619	24	168	105	3	231	14.4012	16.4706	33	339	4882	2	102	1680
153	154	192	Daofu County	Sichuan Province	2016	5.99	8066	140617	13752	28.54	2080	14980	1650	199	1363	2500.83	0.764029	24	145	115	1	254	13.5779	15.4464	33	353	4793	2	112	1730
153	154	192	Daofu County	Sichuan Province	2017	6.06	6979	139137	14795	30.25	2440	14780.5	1651	200	1855	2439.03	0.755582	24	145	134	3	285	13.6416	14.3	25	346	4720	2	130	1859
153	154	192	Daofu County	Sichuan Province	2018	6.1	7689	170456	16216	33.78	3810	13853	1512	195	1860	2270.98	0.744642	24	145	145	4	336	13.9358	15.3676	25	358	4989	2	136	2090
153	154	192	Daofu County	Sichuan Province	2019	5.99	8106	159074	21871	38.2573	3810	14980	1652	198	1895	2500.83	0.767165	24	145	152	4	255	13.6533	15.8086	18	375	5120	2	162	2561
153	154	192	Daofu County	Sichuan Province	2020	5.3	8206	162010	25567	22.26	3810	14776.1	1675	207	1937	2787.95	0.741327	24	465	167	3	241	15.7072	15.0482	23	321	5042	2	166	2498
154	155	193	Luhuo County	Sichuan Province	2010	4.5	664	71970	6390	13.321	333	8900	1069	29	308	1977.78	0.74428	23	210	135	8	165	17.5033	15.3056	26	304	5321	2	108	1653
154	155	193	Luhuo County	Sichuan Province	2011	4.6	1340	71728	7502	13.0435	940	9542	1424	30	324	2074.35	0.731576	20	112	93	8	165	23.6343	14.3209	26	309	7303	2	134	1919
154	155	193	Luhuo County	Sichuan Province	2012	4.7	2016	71486	8614	12.766	697	10051	1431	34	338	2138.51	0.760925	20	196	49	9	165	17.9441	14.5164	27	304	5455	2	122	1771
154	155	193	Luhuo County	Sichuan Province	2013	4.7	3039	91854	9726	12.766	700	11529	1431	38	357	2452.98	0.810128	21	161	58	9	241	16.3402	12.5476	26	338	5523	2	126	1581
154	155	193	Luhuo County	Sichuan Province	2014	4.8	3569	86949	10778	12.5	660	12600	1411	43	366	2625	0.795183	22	246	62	9	241	14.5881	11.9809	22	386	5631	3	157	1881
154	155	193	Luhuo County	Sichuan Province	2015	4.84	4793	120169	11401	28.75	660	13000	1482	34	381	2685.95	0.790427	23	220	74	5	261	16.0858	12.5424	13	338	5437	3	177	2220
154	155	193	Luhuo County	Sichuan Province	2016	4.89	5175	128127	12728	28.92	660	13200	1903	36	400	2699.39	0.788787	23	180	86	5	137	15.3062	11.68	13	356	5449	3	200	2336
154	155	193	Luhuo County	Sichuan Province	2017	4.92	5207	126659	13748	29.95	770	9622.2	2214	34	420	1955.73	0.783759	23	189	95	5	145	14.832	13.3487	13	375	5562	3	195	2603
154	155	193	Luhuo County	Sichuan Province	2018	5.1	5467	165331	14728	30.97	900	9546	1866	54	447	1871.76	0.788345	23	195	125	5	158	15.7766	15.4468	13	367	5790	3	188	2904
154	155	193	Luhuo County	Sichuan Province	2019	4.89	5743	161551	23796	32.3443	900	13200	1866	27	437	2699.39	0.797373	23	180	135	5	137	14.106	16.4103	13	415	5854	3	195	3200
154	155	193	Luhuo County	Sichuan Province	2020	4.7	4476	145259	27104	27.53	960	9980.92	1866	27	465	2123.6	0.769397	23	185	147	5	145	15.626	16.0429	13	393	6141	3	210	3369
155	156	194	Ganzi County	Sichuan Province	2010	6.7	1642	63689	6435	10.6014	1480	24100	1330	72	52	3597.01	0.727049	28	215	175	3	42	21.984	19.5185	43	313	6881	3	189	3689
155	156	194	Ganzi County	Sichuan Province	2011	6.7	2351	78805	7716	10.4478	1480	26581	1421	87	55	3967.31	0.708023	25	169	72	3	130	33.3427	18.4853	42	321	10703	3	204	3771
155	156	194	Ganzi County	Sichuan Province	2012	6.8	3060	93921	8997	10.2941	1490	28641	2107	94	60	4211.91	0.737865	24	212	49	3	130	20.7838	17.0491	33	333	6921	3	224	3819
155	156	194	Ganzi County	Sichuan Province	2013	7	4020	108425	10278	10	1500	32343	2107	105	61	4620.43	0.70985	24	179	56	3	218	13.6152	11.4208	34	382	5201	3	221	2524
155	156	194	Ganzi County	Sichuan Province	2014	7.1	4718	106581	11021	9.85915	1510	208958	2125	142	61	29430.7	0.737327	26	289	75	4	218	14.1471	12.013	35	401	5673	3	230	2763
155	156	194	Ganzi County	Sichuan Province	2015	7.2	8066	126493	11479	29.56	1510	37502	2125	149	66	5208.61	0.747317	25	298	85	4	185	15.1375	14.4182	31	400	6055	3	220	3172
155	156	194	Ganzi County	Sichuan Province	2016	7.25	6636	155034	12338	30.88	1680	37700	2269	168	68	5200	0.758076	25	301	95	4	52	13.8394	11.6544	25	442	6117	3	272	3170
155	156	194	Ganzi County	Sichuan Province	2017	7.35	6612	171909	13542	32.72	1700	27881.8	2063	450	74	3793.44	0.749314	25	301	105	4	52	14.1247	15.7117	25	465	6568	3	274	4305
155	156	194	Ganzi County	Sichuan Province	2018	7.6	7082	204218	14526	34.15	3110	33070	1983	32	74	4351.32	0.769057	26	301	115	4	63	16.1279	12.8938	25	469	7564	3	292	3765
155	156	194	Ganzi County	Sichuan Province	2019	7.25	7437	181652	21965	37.4855	3520	37700	2025	32	78	5200	0.757389	26	301	126	4	52	16.2784	14.5806	25	485	7895	3	310	4520
155	156	194	Ganzi County	Sichuan Province	2020	7.2	6822	178235	24579	29.55	3110	35542	2046	31	82	4936.39	0.740778	26	537	185	4	52	15.3233	12.9856	26	532	8152	3	347	4506
156	157	195	Xinlong County	Sichuan Province	2010	5	1294	42646	7160	18.3529	1077	8800	948	17	257	1760	0.664487	27	135	65	2	90	12.0427	28.5968	35	375	4516	4	62	1773
156	157	195	Xinlong County	Sichuan Province	2011	5	2199	53163	9158	18	1090	8900	1142	22	4241	1780	0.661114	25	109	48	10	188	27.4421	12.4028	24	233	6394	4	144	1786
156	157	195	Xinlong County	Sichuan Province	2012	5.1	3104	63680	11156	17.6471	1090	8700	1109	41	280	1705.88	0.689265	25	117	27	11	188	11.6111	28.4286	27	396	4598	1	63	1791
156	157	195	Xinlong County	Sichuan Province	2013	5.1	4842	85581	13154	11.7647	1090	10802	1109	45	318	2118.04	0.725283	25	51	35	11	195	10.8093	11.5312	27	388	4194	1	64	738
156	157	195	Xinlong County	Sichuan Province	2014	5.1	6199	88838	14813	11.7647	1090	11514	1299	50	340	2257.65	0.713641	25	136	79	11	248	9.14815	12.9688	25	459	4199	1	64	830
156	157	195	Xinlong County	Sichuan Province	2015	5.09	6812	111555	15454	14.09	1090	11949	1299	55	351	2347.54	0.710702	25	130	85	11	248	10.2283	15.5	25	381	3897	1	64	992
156	157	195	Xinlong County	Sichuan Province	2016	5.13	4528	125542	16772	15.4	1090	12105	1490	58	377	2359.65	0.722899	25	124	95	11	248	9.9437	12.3735	25	373	3709	1	83	1027
156	157	195	Xinlong County	Sichuan Province	2017	5.14	4950	136516	18301	15.87	6351	10180.6	1849	56	395	1980.66	0.707565	25	124	110	11	248	10.3008	12.2717	25	369	3801	1	92	1129
156	157	195	Xinlong County	Sichuan Province	2018	5.3	5352	202124	19730	18	6351	9762	1875	50	418	1841.89	0.714507	25	124	156	5	119	12.5943	13.0177	22	387	4874	1	113	1471
156	157	195	Xinlong County	Sichuan Province	2019	5.13	5289	153333	24313	18.624	6351	12105	1890	49	452	2359.65	0.71954	25	124	210	11	248	13.9494	21.8261	28	395	5510	1	115	2510
156	157	195	Xinlong County	Sichuan Province	2020	4.5	4838	156341	28810	18.6	2430	10288.7	1950	46	537	2286.39	0.697151	25	225	220	11	248	15.0746	17.4508	20	389	5864	1	122	2129
157	158	196	Dege County	Sichuan Province	2010	8.2	1362	52419	4769	7.39901	960	10000	1554	63	225	1219.51	0.70509	31	218	206	2	115	19.1748	31.4854	59	412	7900	2	103	3243
157	158	196	Dege County	Sichuan Province	2011	8.3	1716	68644	5641	7.22892	950	11050	1161	63	225	1331.33	0.692881	27	122	54	2	115	27.5049	36.573	40	408	11222	2	89	3255
157	158	196	Dege County	Sichuan Province	2012	8.5	2070	84869	6513	7.05882	890	11256	1161	67	225	1324.24	0.650973	28	129	27	7	115	18.0866	29.6182	40	439	7940	2	110	3258	`
157	158	196	Dege County	Sichuan Province	2013	8.6	2181	91666	7385	6.97674	900	12000	1814	71	225	1395.35	0.643421	28	60	54	7	309	13.5861	8.35514	37	517	7024	2	107	894
157	158	196	Dege County	Sichuan Province	2014	8.9	2649	109200	8021	6.74157	910	13201	1959	71	225	1483.26	0.704848	28	339	56	7	309	14.5362	9.89167	32	511	7428	2	120	1187
157	158	196	Dege County	Sichuan Province	2015	8.55	4053	131023	8340	16.37	910	14050	2234	74	225	1643.27	0.736782	28	325	58	8	309	15.5466	9.61364	38	494	7680	2	132	1269
157	158	196	Dege County	Sichuan Province	2016	8.65	4939	137465	9092	18	910	14402	2064	136	225	1664.97	0.738682	29	321	58	8	309	15.1976	9.5035	39	506	7690	2	143	1359
157	158	196	Dege County	Sichuan Province	2017	8.67	5544	173564	9858	21	910	6049	2508	136	225	697.693	0.730513	29	321	59	8	315	17.9354	10.2966	39	495	8878	2	145	1493
157	158	196	Dege County	Sichuan Province	2018	9	6006	240466	10674	22.66	910	9900	2392	100	225	1100	0.740934	29	321	61	10	365	20.9552	13.9508	37	491	10289	2	122	1702
157	158	196	Dege County	Sichuan Province	2019	8.65	6480	218287	16471	25.3798	910	14402	2456	100	225	1664.97	0.73884	30	321	61	8	354	22.3121	15.9259	35	455	10152	2	135	2150
157	158	196	Dege County	Sichuan Province	2020	8.9	7208	188263	18606	27.68	2720	10380.4	2567	110	225	1166.33	0.721191	31	413	63	8	368	31.6293	22.0414	31	410	12968	2	145	3196
158	159	197	Baiyu County	Sichuan Province	2010	5.3	6283	54212	16231	9.25926	1370	7300	2291	32	340	1377.36	0.690272	21	106	145	3	80	16.8453	24.6719	20	278	4683	2	64	1579
158	159	197	Baiyu County	Sichuan Province	2011	5.4	8171	63699	16928	9.25926	1400	7502	1925	35	353	1389.26	0.693454	18	141	63	3	80	23.1963	19.9494	20	270	6263	2	79	1576
158	159	197	Baiyu County	Sichuan Province	2012	5.4	10059	73186	17625	9.25926	230	8650	1930	40	353	1601.85	0.703728	18	212	23	2	80	15.7333	21.6406	20	300	4720	2	64	1385
158	159	197	Baiyu County	Sichuan Province	2013	5.4	11111	107816	18322	9.25926	400	10400	1962	45	383	1925.93	0.695097	18	142	45	2	192	13.6792	7.76712	20	346	4733	2	73	567
158	159	197	Baiyu County	Sichuan Province	2014	5.5	11992	93988	17169	9.09091	400	17815	2242	41	395	3239.09	0.708505	18	224	65	2	192	12.3553	8.67143	19	349	4312	1	70	607
158	159	197	Baiyu County	Sichuan Province	2015	5.91	14448	108469	17515	17.28	400	12061	2242	33	395	2040.78	0.740475	18	301	87	2	120	10.7181	9.42254	20	408	4373	2	71	669
158	159	197	Baiyu County	Sichuan Province	2016	6.07	17636	120676	18433	19.12	400	11400	2273	35	395	1878.09	0.75552	20	365	95	1	80	11.562	11.5217	18	395	4567	2	69	795
158	159	197	Baiyu County	Sichuan Province	2017	6.1	12109	156474	20446	19.9	410	10626.5	2273	33	398	1742.05	0.749449	21	365	105	2	120	13.241	11.4937	17	390	5164	2	79	908
158	159	197	Baiyu County	Sichuan Province	2018	6.1	13589	199393	22539	19.97	610	10006	1990	33	399	1640.33	0.724295	21	365	121	2	160	19.1514	12.011	17	350	6703	2	91	1093
158	159	197	Baiyu County	Sichuan Province	2019	6.07	17320	216901	30834	20.5215	610	11400	2012	33	405	1878.09	0.754528	22	365	151	1	80	18.9778	16.8212	17	450	8540	2	151	2540
158	159	197	Baiyu County	Sichuan Province	2020	6	22661	187470	33911	23.02	1280	10558.2	2230	33	413	1759.71	0.726558	23	368	168	2	88	17.6484	15.2157	17	401	7077	2	102	1552
159	160	198	Shiqu County	Sichuan Province	2010	8.8	868	74413	7255	4.84681	947	5000	1860	38	68	568.182	0.692063	26	100	203	5	80	31.0195	13.2632	41	256	7941	1	95	1260
159	160	198	Shiqu County	Sichuan Province	2011	10.6	1497	98468	7271	4.71698	1540	6451	1709	50	71	608.585	0.648956	25	86	65	6	98	28.9181	27.3625	41	354	10237	2	80	2189
159	160	198	Shiqu County	Sichuan Province	2012	10.9	2126	122523	7287	4.58716	143	7005	1709	53	75	642.661	0.757443	25	137	44	11	98	19.3476	23.9457	41	420	8126	2	92	2203
159	160	198	Shiqu County	Sichuan Province	2013	9.6	3235	147154	7303	5.20833	170	7166	1709	54	76	746.458	0.746012	25	71	55	11	425	16.2873	8.95789	41	449	7313	2	95	851
159	160	198	Shiqu County	Sichuan Province	2014	9.6	3763	125508	7228	5.20833	230	7846	1920	54	76	817.292	0.793464	25	196	57	11	425	25.4911	10.0619	41	338	8616	2	113	1137
159	160	198	Shiqu County	Sichuan Province	2015	9.97	5782	197494	7586	16.28	790	8117	2513	56	76	814.142	0.676876	25	165	62	10	415	17.8419	12.3913	45	506	9028	2	115	1425
159	160	198	Shiqu County	Sichuan Province	2016	10.11	5823	180865	8338	17.71	790	8179	4894	56	76	809.001	0.694026	25	136	65	9	78	16.612	14.7759	45	549	9120	2	116	1714
159	160	198	Shiqu County	Sichuan Province	2017	10.13	4711	241666	9023	19.26	910	6499.8	4770	55	81	641.639	0.700285	26	168	68	10	79	16.2017	14.1709	26	590	9559	2	158	2239
159	160	198	Shiqu County	Sichuan Province	2018	10.1	5054	396361	9939	19.37	2410	6104	3945	54	79	604.356	0.727737	26	174	75	9	78	17.8844	13.1856	24	588	10516	2	194	2558
159	160	198	Shiqu County	Sichuan Province	2019	10.11	5375	281088	17489	21.2607	2410	8179	4005	53	81	809.001	0.703357	26	136	81	9	78	20.3378	15.9242	24	595	12101	2	211	3360
159	160	198	Shiqu County	Sichuan Province	2020	10.4	6006	238555	19012	15.48	2820	6692.22	4006	53	82	643.482	0.689509	26	145	88	10	92	24.0117	21.0862	25	600	14407	2	232	4892
160	161	199	Seda County	Sichuan Province	2010	4.8	4398	45174	5463	10.1961	50	2200	1469	20	20	458.333	0.765127	19	85	55	2	71	15.7409	14.8088	19	220	3463	1	68	1007
160	161	199	Seda County	Sichuan Province	2011	5	3242	67722	6479	10	90	2211	1201	28	20	442.2	0.741034	19	85	53	2	95	29.1981	30.9701	18	212	6190	1	67	2075
160	161	199	Seda County	Sichuan Province	2012	5.1	2086	90270	7495	9.80392	63	2420	1258	28	20	474.51	0.775397	19	142	36	3	142	16.7358	29.2958	18	246	4117	1	71	2080
160	161	199	Seda County	Sichuan Province	2013	5.3	3017	106170	8511	9.43396	70	2501	1255	30	20	471.887	0.779226	19	143	54	3	188	13.248	11.8243	18	254	3365	1	74	875
160	161	199	Seda County	Sichuan Province	2014	5.4	4588	101647	9357	9.25926	80	2626	1428	32	21	486.296	0.802243	20	142	55	7	188	11.6109	9.67073	18	329	3820	1	82	793
160	161	199	Seda County	Sichuan Province	2015	6.1	5881	154208	10074	21.72	510	2747	1778	33	25	450.328	0.790148	20	250	56	7	450	14.0448	13.3671	18	290	4073	1	79	1056
160	161	199	Seda County	Sichuan Province	2016	6.14	6658	208267	11275	22.18	510	2387	1594	35	27	388.762	0.792585	21	459	57	7	636	14.7476	13.4318	18	309	4557	1	88	1182
160	161	199	Seda County	Sichuan Province	2017	6.18	6850	182685	12312	23.1	900	2686.5	1780	35	27	434.709	0.783735	21	459	58	7	721	19.4509	13.8316	18	326	6341	1	95	1314
160	161	199	Seda County	Sichuan Province	2018	6.4	7196	242223	13522	23.88	900	2602	1863	33	29	406.562	0.811622	21	459	59	7	856	20.5586	14.1442	18	324	6661	1	104	1471
160	161	199	Seda County	Sichuan Province	2019	6.14	7557	184277	22409	25.5324	900	2387	1950	31	33	388.762	0.794054	21	459	59	7	636	21.5443	18.5065	21	395	8510	2	154	2850
160	161	199	Seda County	Sichuan Province	2020	6.5	7943	218555	23070	24.43	900	2393.57	2010	31	35	368.241	0.776831	21	504	60	7	680	25.4448	20.1826	17	317	8066	2	115	2321
161	162	200	Litang County	Sichuan Province	2010	6.4	1347	74534	7173	10.9324	1021	9600	1610	78	391	1500	0.637697	30	160	247	3	35	18.6035	14.8554	36	343	6381	2	83	1233
161	162	200	Litang County	Sichuan Province	2011	6.5	3048	87161	8715	10.7692	2080	10250	1569	80	391	1576.92	0.644623	25	120	248	7	35	23.8127	18.5618	25	363	8644	2	89	1652
161	162	200	Litang County	Sichuan Province	2012	6.6	4749	99788	10257	10.6061	537	11520	1665	81	405	1745.45	0.81217	25	142	261	7	35	16.4519	16.3564	25	447	7354	2	101	1652
161	162	200	Litang County	Sichuan Province	2013	6.8	5124	127471	11799	11.7647	400	12302	1665	85	406	1809.12	0.815979	25	145	268	7	237	15.0181	13.3113	36	497	7464	2	106	1411
161	162	200	Litang County	Sichuan Province	2014	6.9	6915	133452	12688	11.5942	460	12527	2101	85	407	1815.51	0.876025	25	182	275	7	237	14.1809	13.3689	30	503	7133	3	122	1631
161	162	200	Litang County	Sichuan Province	2015	7.2	8886	155937	13445	36.07	460	13609	2190	77	482	1890.14	0.686343	25	185	285	7	238	12.3094	14.368	28	572	7041	3	125	1796
161	162	200	Litang County	Sichuan Province	2016	7.31	12153	187930	14310	38.05	460	13885	2297	54	489	1899.45	0.688601	25	176	299	7	223	12.3838	14.1192	25	594	7356	3	151	2132
161	162	200	Litang County	Sichuan Province	2017	7.37	9050	186653	15859	38.78	760	14196.9	2255	54	489	1926.31	0.687358	25	175	302	7	225	13.8564	15.4145	25	557	7718	3	152	2343
161	162	200	Litang County	Sichuan Province	2018	7.4	10692	229599	17506	39.16	890	13727	1901	43	489	1855	0.656295	25	175	312	4	225	15.3157	16.8295	28	567	8684	3	176	2962
161	162	200	Litang County	Sichuan Province	2019	7.31	11019	226560	24690	39.7256	460	13885	2320	38	504	1899.45	0.680278	25	176	325	7	223	17.0916	17.1795	28	557	9520	3	195	3350
161	162	200	Litang County	Sichuan Province	2020	6.7	12202	218923	28992	39.66	1120	13265.8	2450	37	504	1979.96	0.663302	25	185	335	7	226	18.479	16.5513	28	547	10108	3	234	3873
162	163	201	Batang County	Sichuan Province	2010	5.2	4095	40382	10443	13.4615	2333	11700	1317	265	342	2250	0.571135	23	198	112	1	80	14.8768	14.4471	42	357	5311	5	208	3005
162	163	201	Batang County	Sichuan Province	2011	5.2	4830	54207	13225	13.4615	2370	11985	1640	269	342	2304.81	0.578218	21	142	168	1	75	25.5652	11.1743	39	322	8232	6	241	2693
162	163	201	Batang County	Sichuan Province	2012	5.2	5565	68032	16007	13.4615	1977	12451	1711	274	365	2394.42	0.483531	21	166	57	1	80	13.0882	11.5217	35	431	5641	5	253	2915
162	163	201	Batang County	Sichuan Province	2013	5.3	6399	87211	18789	13.2075	2130	13416	1731	274	101	2531.32	0.513361	21	148	68	1	80	12.6053	11.8764	49	451	5685	5	259	3076
162	163	201	Batang County	Sichuan Province	2014	5.4	9401	96528	21066	12.963	2310	275175	1864	274	138	50958.3	0.47864	21	233	85	1	84	11.7652	12.2565	38	494	5812	3	269	3297
162	163	201	Batang County	Sichuan Province	2015	5.08	10023	123858	19605	28.51	2370	15406	1864	277	150	3032.68	0.590251	21	300	95	1	86	12.4694	13.6439	39	458	5711	4	264	3602
162	163	201	Batang County	Sichuan Province	2016	5.25	11463	109783	20624	30.52	2370	15505	2136	274	186	2953.33	0.622672	21	362	105	2	88	11.0961	12.7592	20	510	5659	2	245	3126
162	163	201	Batang County	Sichuan Province	2017	5.28	8302	121951	23265	31.8	2370	15931.3	2905	300	190	3017.28	0.615045	21	321	135	2	88	11.7233	16.0906	20	459	5381	2	254	4087
162	163	201	Batang County	Sichuan Province	2018	5	8891	203861	26853	34	4090	15454	2168	225	268	3090.8	0.581672	21	351	147	2	88	11.9062	17.1184	20	469	5584	2	245	4194
162	163	201	Batang County	Sichuan Province	2019	5.25	14568	164749	32447	35.7674	4090	15505	2138	215	287	2953.33	0.63548	21	362	156	2	88	9.24123	12.7081	20	456	4214	2	185	2351
162	163	201	Batang County	Sichuan Province	2020	5	15006	154825	35496	27.73	4210	15706.2	2245	215	350	3141.24	0.59607	21	395	168	2	89	12.1099	18.5219	20	464	5619	2	251	4649
163	164	202	Xiangcheng County	Sichuan Province	2010	3	5599	63759	11988	16.6667	1883	9100	835	193	601	3033.33	0.643963	13	130	167	2	92	11.582	10.3252	30	323	3741	1	123	1270
163	164	202	Xiangcheng County	Sichuan Province	2011	3	5602	57698	15084	16.6667	2290	9005	591	175	1805	3001.67	0.651023	14	102	59	2	95	19.5598	10.6723	16	259	5066	1	119	1270
163	164	202	Xiangcheng County	Sichuan Province	2012	3	5605	51637	18180	16.6667	1797	9000	608	181	723	3000	0.696365	14	123	45	2	35	13.7299	10.9322	16	274	3762	1	118	1290
163	164	202	Xiangcheng County	Sichuan Province	2013	3	5703	66331	21276	16.6667	1880	8924	919	160	674	2974.67	0.7558	15	110	67	2	37	10.9011	12.3148	15	273	2976	1	108	1330
163	164	202	Xiangcheng County	Sichuan Province	2014	3	5266	74045	21200	16.6667	1880	10022	1067	161	967	3340.67	0.744671	15	159	81	2	35	8.83699	12.1712	24	319	2819	1	111	1351
163	164	202	Xiangcheng County	Sichuan Province	2015	3.45	5608	80432	22208	26.58	1880	10702	1067	170	989	3102.03	0.701311	15	134	95	2	32	9.64029	12.5225	15	278	2680	1	111	1390
163	164	202	Xiangcheng County	Sichuan Province	2016	3.53	5690	89550	25054	27.28	1880	10706	1378	211	1034	3032.86	0.72273	15	124	105	1	28	9.64552	12.8716	15	268	2585	1	109	1403
163	164	202	Xiangcheng County	Sichuan Province	2017	3.54	5195	98788	27784	27.88	2080	8933.8	1313	210	1078	2523.67	0.71349	15	145	125	2	45	9.26217	12.604	15	267	2473	1	101	1273
163	164	202	Xiangcheng County	Sichuan Province	2018	3.6	6080	123938	30415	28.29	2380	9192	1652	198	1116	2553.33	0.665324	15	185	134	2	48	8.68231	13.7576	15	277	2405	1	99	1362
163	164	202	Xiangcheng County	Sichuan Province	2019	3.53	8818	116509	38946	29.1279	2380	10706	1655	184	1187	3032.86	0.729678	15	124	158	1	28	8.86792	14.3434	15	265	2350	1	99	1420
163	164	202	Xiangcheng County	Sichuan Province	2020	3.1	8220	122909	48372	29.67	2380	9650.34	1658	190	1121	3113.01	0.682265	15	134	169	2	35	8.5	13.7273	15	266	2261	1	99	1359
164	165	203	Daocheng County	Sichuan Province	2010	3.1	2095	76092	10365	12.5	1953	9800	1190	56	120	3161.29	0.638261	18	179	50	1	80	12.952	18.4714	32	250	3238	2	70	1293
164	165	203	Daocheng County	Sichuan Province	2011	3.2	2756	74159	12386	12.5	2140	10215	2740	58	200	3192.19	0.650245	18	103	52	1	80	18.4553	15.7317	24	246	4540	2	82	1290
164	165	203	Daocheng County	Sichuan Province	2012	3.2	3417	72226	14407	12.5	1483	10450	2740	63	220	3265.62	0.764391	18	114	35	1	80	12.1386	13.9231	24	267	3241	2	91	1267
164	165	203	Daocheng County	Sichuan Province	2013	3.2	4735	96732	16428	12.5	1550	10628	1355	63	225	3321.25	0.736522	18	61	45	1	80	11.0265	11.0918	25	264	2911	2	98	1087
164	165	203	Daocheng County	Sichuan Province	2014	3.2	7171	126466	17264	12.5	1550	11627	1403	66	230	3633.44	0.819343	18	250	47	1	80	10.2606	11.3465	19	284	2914	2	101	1146
164	165	203	Daocheng County	Sichuan Province	2015	3.27	10398	118118	18385	23.66	1610	11908	1403	70	235	3641.59	0.660851	18	250	51	1	80	9.92308	11.75	16	286	2838	2	96	1128
164	165	203	Daocheng County	Sichuan Province	2016	3.34	12000	114418	19676	23.82	1610	11059	1242	74	283	3311.08	0.676401	19	250	56	1	80	10.1191	12.551	15	277	2803	2	98	1230
164	165	203	Daocheng County	Sichuan Province	2017	3.41	11678	115446	21652	24.95	2250	8978.8	1404	70	285	2633.08	0.64634	19	250	58	1	80	9.04276	13.2527	15	304	2749	2	91	1206
164	165	203	Daocheng County	Sichuan Province	2018	3.7	12925	149183	22904	30.07	2500	8822	1405	86	240	2384.32	0.609028	19	280	59	1	64	9.79371	13.4176	15	286	2801	2	91	1221
164	165	203	Daocheng County	Sichuan Province	2019	3.34	14602	141692	35672	32.3454	2500	11059	1472	77	256	3311.08	0.670394	19	250	60	1	80	8.65108	10.1064	15	278	2405	2	94	950
164	165	203	Daocheng County	Sichuan Province	2020	3.3	16188	143094	40212	23.54	2560	9078.48	1521	33	740	2751.05	0.644358	19	251	60	1	80	10.0849	14.8723	15	259	2612	2	94	1398
165	166	204	Derong County	Sichuan Province	2010	2.6	2008	50041	10744	15.3846	1502	8800	1083	91	1011	3384.62	0.596327	14	108	54	2	56	12.3125	9.28713	40	256	3152	1	101	938
165	166	204	Derong County	Sichuan Province	2011	2.6	2504	50468	13522	15.3846	1490	9510	1194	91	1011	3657.69	0.611652	13	88	53	2	61	15.3238	13.0215	21	244	3739	1	93	1211
165	166	204	Derong County	Sichuan Province	2012	2.6	3000	50895	16300	15.3846	1183	9851	1399	114	1011	3788.85	0.795986	13	98	52	2	60	10.4132	12.5263	22	242	2520	1	95	1190
165	166	204	Derong County	Sichuan Province	2013	2.6	2466	82233	19078	15.3846	1190	10554	1400	257	1011	4059.23	0.734221	14	62	58	2	72	9.18725	10.7129	24	251	2306	1	101	1082
165	166	204	Derong County	Sichuan Province	2014	2.6	3118	102727	21724	15.3846	1190	90999	1517	258	1011	34999.6	0.797913	14	152	65	2	72	8.35714	9.97	19	266	2223	1	100	997
165	166	204	Derong County	Sichuan Province	2015	2.76	4966	93053	23149	20.2	1190	11921	1517	259	1011	4319.2	0.614786	14	145	75	3	151	8.05682	10.2871	23	264	2127	1	101	1039
165	166	204	Derong County	Sichuan Province	2016	2.8	5153	88989	25277	21.2	1190	11989	1335	261	1011	4281.79	0.674003	14	98	79	3	200	7.43682	10.9072	13	277	2060	2	97	1058
165	166	204	Derong County	Sichuan Province	2017	2.84	4408	99153	28872	22.42	1360	11408.9	1522	259	1011	4017.21	0.666014	14	98	82	3	211	7.38951	10.1212	13	267	1973	1	99	1002
165	166	204	Derong County	Sichuan Province	2018	2.8	4737	112211	32476	24.74	1360	11701	1155	248	1011	4178.93	0.634898	14	98	82	4	215	7.37452	9.87629	13	259	1910	1	97	958
165	166	204	Derong County	Sichuan Province	2019	2.8	5006	148621	36665	24.4021	1360	11989	1252	244	1357	4281.79	0.703978	14	98	82	3	200	7.73438	10.0098	13	256	1980	2	102	1021
165	166	204	Derong County	Sichuan Province	2020	2.5	5505	107691	44123	25.34	1360	12506.1	1352	239	1450	5002.43	0.638893	14	106	86	3	211	6.72628	9.08421	13	274	1843	1	95	863
166	167	205	Xichang City	Sichuan Province	2010	61.8	129597	259670	35291	31.7627	25010	301700	1520	15846	7737	4881.88	0.740486	60	3595	1910	10	363	21.2069	19.2117	164	3166	67141	35	2862	54984
166	167	205	Xichang City	Sichuan Province	2011	62.6	182071	336873	40308	31.6294	25240	295400	1541	15530	5519	4718.85	0.739902	61	3973	1953	12	851	22.6455	17.6348	162	2990	67710	34	3108	54809
166	167	205	Xichang City	Sichuan Province	2012	63.5	234545	414076	45325	31.4961	31327	288850	1462	15990	8367	4548.82	0.624881	60	4520	1480	14	1249	21.6599	18.8024	159	3152	68272	34	2976	55956
166	167	205	Xichang City	Sichuan Province	2013	64.6	288171	469349	50342	31.4241	31980	283152	1231	16002	8578	4383.16	0.683541	61	5069	2132	13	1319	21.3482	18.4684	160	3265	69702	32	3023	55830
166	167	205	Xichang City	Sichuan Province	2014	65.3	325839	545284	56011	31.0873	31440	284300	1354	16005	8835	4353.75	0.675906	61	5365	2132	11	469	22.9258	15.9456	188	3140	71987	42	3493	55698
166	167	205	Xichang City	Sichuan Province	2015	75.4	352584	577292	56674	56.94	31460	289202	1496.2	16100	9232	3835.57	0.811098	61	5485	2234	11	521	21.1496	16.3093	149	3630	76773	31	3317	54098
166	167	205	Xichang City	Sichuan Province	2016	77.5	380008	625159	59804	57.57	31460	292762	1476	16120	9693	3777.57	0.810475	61	5795	2385	11	530	21.3337	15.3022	120	3743	79852	33	3574	54690
166	167	205	Xichang City	Sichuan Province	2017	77.72	410580	665101	62033	58.92	31880	235799	1476	16100	10177	3033.95	0.814119	61	5954	2465	12	850	21.5913	14.7272	116	3788	81788	36	3724	54844
166	167	205	Xichang City	Sichuan Province	2018	81.8	439303	993395	63864	60.51	44610	242594	1536.2	16116	10395	2965.7	0.799145	61	5854	2594	11	843	22.7621	15.1081	114	3733	84971	36	3728	56323
166	167	205	Xichang City	Sichuan Province	2019	77.5	529520	958935	69063	61.94	44610	292762	1538	9325	10695	3777.57	0.794303	61	5795	2712	11	530	23.4312	14.6181	115	3850	90210	36	3640	53210
166	167	205	Xichang City	Sichuan Province	2020	95.5	550421	860035	60611	66.63	44610	243939	1541	9501	10962	2554.33	0.782555	61	5431	2852	12	554	22.9941	14.8761	116	4056	93264	36	3413	50772
167	168	206	Muli Tibetan Autonomous County	Sichuan Province	2010	13.5	14762	88025	14779	11.7635	5340	53000	1923	979	217	3925.93	0.714413	31	303	173	1	197	20.3798	17.1544	23	803	16365	12	285	4889
167	168	206	Muli Tibetan Autonomous County	Sichuan Province	2011	13.7	25290	112102	16112	11.6788	5410	52144	1936	984	418	3806.13	0.735675	31	356	170	1	225	24.2974	9.79356	23	659	16012	12	528	5171
167	168	206	Muli Tibetan Autonomous County	Sichuan Province	2012	13.8	35818	136179	17445	11.5942	4117	50025	2038	1136	418	3625	0.763715	31	367	132	1	276	16.9647	17.5392	23	879	14912	12	332	5823
167	168	206	Muli Tibetan Autonomous County	Sichuan Province	2013	13.8	44768	145028	18778	11.5942	4150	49605	1945	1136	418	3594.57	0.735908	31	391	155	1	295	14.1861	17.1846	23	978	13874	12	363	6238
167	168	206	Muli Tibetan Autonomous County	Sichuan Province	2014	13.9	49447	159252	19866	12.2302	4150	49771	2014	1228	418	3580.65	0.779997	31	480	174	1	295	13.8138	10.6998	23	956	13206	12	603	6452
167	168	206	Muli Tibetan Autonomous County	Sichuan Province	2015	13.3	51926	220763	20863	14.03	4150	50400	2390.8	1220	480	3789.47	0.800925	31	498	195	1	265	13.4008	15.5927	23	948	12704	12	410	6393
167	168	206	Muli Tibetan Autonomous County	Sichuan Province	2016	13.69	56078	267879	22029	15.05	4150	51798	2651	1204	480	3783.64	0.796977	31	566	215	1	295	13.643	15.1505	26	916	12497	9	432	6545
167	168	206	Muli Tibetan Autonomous County	Sichuan Province	2017	13.72	59112	227026	21931	16.15	4150	70420.3	2694	1176	480	5132.67	0.801975	32	531	234	2	302	13.4442	14.7953	26	923	12409	9	464	6865
167	168	206	Muli Tibetan Autonomous County	Sichuan Province	2018	13.6	62905	317767	23159	16.91	4150	70346	2773.5	1170	480	5172.5	0.782946	32	546	258	2	260	13.4488	16.9908	26	909	12225	9	435	7391
167	168	206	Muli Tibetan Autonomous County	Sichuan Province	2019	13.69	61936	292035	37611	18.25	4150	51798	2775	1135	480	3783.64	0.80616	32	566	264	1	295	13.2729	15.5464	28	905	12012	9	485	7540
167	168	206	Muli Tibetan Autonomous County	Sichuan Province	2020	12.3	64178	287335	44150	23.11	4150	70950.5	2758	1163	480	5768.33	0.769858	32	598	295	1	321	14.0529	15.0038	31	850	11945	5	523	7847
168	169	207	Yanyuan County	Sichuan Province	2010	37.7	37613	104568	19652	6.91934	14470	179700	2155	6262	7482	4766.58	0.720703	36	735	292	2	715	26.1887	20.2599	69	1802	47192	13	1162	23542
168	169	207	Yanyuan County	Sichuan Province	2011	38.1	53837	161432	20368	7.08661	15080	175800	2169	6525	11683	4614.17	0.730381	36	728	290	2	844	26.3947	20.0671	69	1690	44607	13	1252	25124
168	169	207	Yanyuan County	Sichuan Province	2012	38.6	70061	218296	21084	7.25389	14150	172500	2254	6819	8072	4468.91	0.718201	36	759	238	3	815	23.3818	20.8097	70	1789	41830	13	1240	25804
168	169	207	Yanyuan County	Sichuan Province	2013	39	77106	208171	21800	7.17949	14510	167704	2019	7302	8366	4300.1	0.772961	36	897	245	3	850	22.18	21.1481	70	1772	39303	13	1236	26139
168	169	207	Yanyuan County	Sichuan Province	2014	39.2	87376	235793	23880	7.14286	44930	168252	2851	23143	13433	4292.14	0.768351	36	1085	258	3	850	21.634	20.959	125	1735	37535	13	1245	26094
168	169	207	Yanyuan County	Sichuan Province	2015	87.78	59810	277469	21209	28.44	45930	522277	3970	22124	13512	5949.84	0.809884	37	1421	265	3	821	23.9282	9.78054	120	2757	65970	69	3823	37391
168	169	207	Yanyuan County	Sichuan Province	2016	36.96	70113	289452	20745	29.41	45930	174697	2762	7892	9319	4726.65	0.813525	37	1673	277	2	750	22.0747	17.5585	68	1741	38432	14	1300	22826
168	169	207	Yanyuan County	Sichuan Province	2017	37.05	75738	299328	21967	30.52	16810	212983	2809	7954	9025	5748.53	0.823094	38	1236	295	2	721	21.4142	15.9548	47	1818	38931	14	1372	21890
168	169	207	Yanyuan County	Sichuan Province	2018	36.1	78187	421553	24606	31.58	18210	215234	2776.6	7950	10931	5962.16	0.81535	38	1452	315	2	602	20.7375	15.7618	47	1878	38945	14	1419	22366
168	169	207	Yanyuan County	Sichuan Province	2019	36.96	85385	419632	36623	32.69	18210	174697	2789	7949	14420	4726.65	0.821559	38	1673	328	2	750	18.2322	16.304	47	1895	34550	14	1385	22581
168	169	207	Yanyuan County	Sichuan Province	2020	34.1	88586	442726	40145	32.31	19600	229358	2910	7945	10583	6726.04	0.785594	38	1854	339	2	781	18.7624	18.1328	47	1810	33960	15	1318	23899
169	170	208	Dechang County	Sichuan Province	2010	20.3	24450	80234	19488	12.4472	6260	94700	825	11705	2885	4665.02	0.78816	25	811	297	9	358	21.7908	17.9268	83	956	20832	13	710	12728
169	170	208	Dechang County	Sichuan Province	2011	20.5	34068	102306	21978	12.6829	8060	92450	850	11929	3096	4509.76	0.787773	25	933	309	9	368	27.1961	14.2038	83	765	20805	12	898	12755
169	170	208	Dechang County	Sichuan Province	2012	20.9	43686	124378	24468	12.9187	10940	91025	869	12168	3328	4355.26	0.597616	25	989	255	9	393	21.1209	16.8912	48	984	20783	12	726	12263
169	170	208	Dechang County	Sichuan Province	2013	21	48360	136823	26958	12.8571	11340	90385	765	8153	3828	4304.05	0.594056	25	1046	335	9	453	18.8254	14.9216	48	968	18223	12	727	10848
169	170	208	Dechang County	Sichuan Province	2014	21.1	48434	146273	26669	12.7962	11440	13400	854	8167	4190	635.071	0.600271	25	1000	374	8	653	19.3121	15.4457	48	958	18501	10	700	10812
169	170	208	Dechang County	Sichuan Province	2015	21.9	44562	157384	28717	35.35	11810	92114	905.6	8303	4457	4206.12	0.83581	25	1052	415	9	721	18.6157	14.6413	23	1046	19472	5	761	11142
169	170	208	Dechang County	Sichuan Province	2016	22.1	49513	158982	30998	35.93	11810	94938	845	8369	4685	4295.84	0.843931	25	1084	468	4	653	18.9224	14.4548	23	1083	20493	5	818	11824
169	170	208	Dechang County	Sichuan Province	2017	22.17	50158	172177	32165	37.15	12260	97706.7	845	8303	5320	4407.16	0.852857	26	1058	521	4	735	19.7653	14.7371	23	1061	20971	5	856	12615
169	170	208	Dechang County	Sichuan Province	2018	22.5	55568	193098	33600	38.22	12460	99729	910.7	8303	10746	4432.4	0.838096	26	1145	567	4	653	19.651	15.3349	23	1083	21282	5	872	13372
169	170	208	Dechang County	Sichuan Province	2019	22.1	61777	184493	33764	39.56	12460	94938	912	8263	13555	4295.84	0.842321	26	1084	621	4	653	20.1382	15.1977	23	1085	21850	5	885	13450
169	170	208	Dechang County	Sichuan Province	2020	21.7	68178	198981	36831	42.78	12760	100963	921	8201	13694	4652.66	0.823123	26	1251	685	4	755	22.9305	26.9495	23	979	22449	5	574	15469
170	171	209	Huili County	Sichuan Province	2010	45.5	82135	163869	37354	16.6681	14310	288200	1950	18986	4697	6334.07	0.722553	53	996	469	12	892	22.2317	21.0745	142	1739	38661	18	1329	28008
170	171	209	Huili County	Sichuan Province	2011	45.9	115100	222817	40609	16.7756	15310	278500	2077	19413	5038	6067.54	0.698717	53	1135	461	12	864	21.1792	20.3691	142	1702	36047	18	1341	27315
170	171	209	Huili County	Sichuan Province	2012	46.2	148065	281765	43864	16.8831	21663	275400	2137	19816	5283	5961.04	0.774359	53	1302	429	12	842	19.8267	19.7489	141	1720	34102	18	1370	27056
170	171	209	Huili County	Sichuan Province	2013	46.4	140133	258777	47119	17.0259	22090	271601	1910	20128	5616	5853.47	0.782977	53	1523	455	12	892	18.6379	19.0321	141	1726	32169	18	1402	26683
170	171	209	Huili County	Sichuan Province	2014	41.6	114351	262666	49313	18.9904	22890	270188	2145	21475	5940	6494.9	0.831636	53	1588	467	10	374	18.0705	15.794	182	1703	30774	18	1636	25839
170	171	209	Huili County	Sichuan Province	2015	44.2	69081	259210	46616	41.16	23290	275019	2436.9	21622	6041	6222.15	0.790045	54	1750	485	10	385	17.5136	16.0231	102	1731	30316	16	1474	23618
170	171	209	Huili County	Sichuan Province	2016	44.26	78500	269339	49522	41.75	24030	286595	2720	21868	6312	6475.26	0.801414	54	1923	495	9	218	17.0114	14.7563	49	1754	29838	16	1510	22282
170	171	209	Huili County	Sichuan Province	2017	44.35	86530	231699	50562	43.12	24030	334649	2721	21822	6628	7545.63	0.801203	54	1950	502	9	218	16.7039	13.8521	49	1756	29332	16	1521	21069
170	171	209	Huili County	Sichuan Province	2018	42.6	87703	256589	46000	44.6	24320	338389	2721.2	21840	6910	7943.4	0.793243	54	1978	534	8	218	17.0639	14.3381	49	1721	29367	15	1473	21120
170	171	209	Huili County	Sichuan Province	2019	44.26	88658	299588	38251	46.26	24320	286595	2842	21785	7198	6475.26	0.809845	55	1923	556	9	218	17.7181	13.9649	48	1685	29855	14	1254	17512
170	171	209	Huili County	Sichuan Province	2020	39.1	93911	297219	44795	45.21	24320	340366	2950	16210	8496	8705.02	0.769942	56	2045	580	9	218	17.2281	14.0517	47	1679	28926	13	1045	14684
171	172	210	Huidong County	Sichuan Province	2010	40.7	58970	102525	26832	7.59195	12720	259600	1611	20859	4503	6378.38	0.745817	56	857	306	7	850	25.3143	27.5671	164	1578	39946	20	834	22991
171	172	210	Huidong County	Sichuan Province	2011	41.2	70218	152523	28193	7.28155	14250	241000	1622	20995	4611	5849.51	0.73483	55	759	292	7	865	29.2321	20.1129	164	1357	39668	20	1143	22989
171	172	210	Huidong County	Sichuan Province	2012	41.6	81466	202521	29554	6.97115	13123	252140	1608	21316	4934	6061.06	0.782812	55	980	277	7	890	26.3901	22.3262	144	1533	40456	20	1030	22996
171	172	210	Huidong County	Sichuan Province	2013	42.1	85566	203875	30915	7.12589	13250	239100	1536	21735	5280	5679.33	0.773325	55	1311	285	6	970	26.085	20.7408	142	1564	40797	21	1088	22566
171	172	210	Huidong County	Sichuan Province	2014	42.4	87993	227261	32679	7.07547	13510	239982	1657	22387	5517	5659.95	0.828889	55	1569	298	6	990	26.2012	20.6757	137	1551	40638	21	1110	22950
171	172	210	Huidong County	Sichuan Province	2015	37.4	78721	235192	31674	37.2	13880	249001	1733.6	22322	5765	6657.78	0.815178	55	1670	311	6	990	24.7428	19.2393	48	1660	41073	18	1170	22510
171	172	210	Huidong County	Sichuan Province	2016	37.7	85238	252481	33044	37.77	13880	248852	1944	22456	5650	6600.85	0.799595	55	1744	325	6	990	21.5597	17.8235	46	1883	40597	18	1275	22725
171	172	210	Huidong County	Sichuan Province	2017	37.82	94633	248600	35708	39.16	14150	253685	2045	22449	5735	6707.71	0.804592	55	1744	338	6	1020	20.767	16.8245	49	1871	38855	16	1419	23874
171	172	210	Huidong County	Sichuan Province	2018	38.7	100906	292680	37453	40.57	14420	254702	2294.1	22358	7449	6581.45	0.790687	55	1744	345	6	776	19.9281	16.4825	49	1822	36309	16	1540	25383
171	172	210	Huidong County	Sichuan Province	2019	37.7	102442	245879	34458	41.75	14420	248852	2150	21654	7896	6600.85	0.819745	55	1744	358	6	990	19.2737	15.9622	52	1790	34500	15	1535	24502
171	172	210	Huidong County	Sichuan Province	2020	34.6	100569	271192	40292	40.92	14420	256387	2350	21004	8370	7410.03	0.784767	55	2125	365	6	950	18.7904	13.1045	54	1789	33616	13	1589	20823
172	173	211	Ningnan County	Sichuan Province	2010	18.7	18300	97697	16197	9.79454	9840	78600	881	18030	10193	4203.21	0.785417	27	411	214	2	229	18.7194	19.0223	94	930	17409	8	537	10215
172	173	211	Ningnan County	Sichuan Province	2011	18.7	26319	111260	19292	10.1604	9970	77540	895	18691	11404	4146.52	0.777867	27	447	221	2	245	19.8952	16.5679	94	878	17468	8	611	10123
172	173	211	Ningnan County	Sichuan Province	2012	19	34338	124823	22387	10.5263	13000	77450	929	19418	12238	4076.32	0.806066	27	642	166	2	284	19.2442	17.0706	94	901	17339	8	609	10396
172	173	211	Ningnan County	Sichuan Province	2013	19.2	38506	132436	25482	10.4167	13060	77165	880	7471	12889	4019.01	0.801432	27	787	234	2	313	18.8466	16.7437	94	906	17075	8	636	10649
172	173	211	Ningnan County	Sichuan Province	2014	19.3	30890	145538	27479	10.8808	13060	78073	990	7473	13335	4045.23	0.849594	27	766	241	2	313	18.0232	16.6879	103	949	17104	8	628	10480
172	173	211	Ningnan County	Sichuan Province	2015	18.4	33179	154899	27168	31.32	13390	80160	1034.9	7469	14022	4356.52	0.829343	27	895	285	2	313	21.8162	13.0795	35	789	17213	7	767	10032
172	173	211	Ningnan County	Sichuan Province	2016	19.14	35778	150983	28825	31.97	13390	81250	1097	7521	14800	4245.04	0.838945	27	1009	291	2	313	18.9276	14.9058	35	926	17527	4	669	9972
172	173	211	Ningnan County	Sichuan Province	2017	19.17	40117	153072	30531	33.25	13720	111708	1097	7319	14860	5827.21	0.837375	27	1150	325	2	325	18.0626	14.9413	35	958	17304	4	698	10429
172	173	211	Ningnan County	Sichuan Province	2018	18.7	42452	158389	32381	34.22	13850	108340	1096.8	7266	14668	5793.58	0.820518	28	1247	364	2	204	18.5545	15.2103	35	945	17534	4	718	10921
172	173	211	Ningnan County	Sichuan Province	2019	19.14	46009	173837	33556	35.64	13850	81250	1098	7162	14905	4245.04	0.836635	28	1009	385	2	313	18.6911	15.5186	35	955	17850	4	725	11251
172	173	211	Ningnan County	Sichuan Province	2020	18.4	49290	197238	36496	38.66	13850	109457	1098	7091	5351	5948.76	0.817106	28	1254	458	2	324	19.6938	15.374	35	934	18394	4	738	11346
173	174	212	Puge County	Sichuan Province	2010	17.1	8860	93892	10026	10.0296	4110	74700	817	3554	1549	4368.42	0.744614	35	251	160	6	199	26.1236	19.25	53	890	23250	6	268	5159
173	174	212	Puge County	Sichuan Province	2011	17.6	10800	93918	11253	9.09091	4160	72150	827	3781	1554	4099.43	0.742357	35	268	159	6	215	30.0665	15.4057	54	827	24865	6	350	5392
173	174	212	Puge County	Sichuan Province	2012	18.4	12740	93944	12480	8.15217	4807	71225	890	4010	1547	3870.92	0.77695	37	394	117	6	210	28.1968	18.3365	54	930	26223	6	312	5721
173	174	212	Puge County	Sichuan Province	2013	19.2	14014	106857	13707	8.85417	4980	70358	839	4030	1586	3664.48	0.809537	37	484	135	6	240	27.6917	18.2077	53	973	26944	6	337	6136
173	174	212	Puge County	Sichuan Province	2014	19.9	16028	129025	13777	8.54271	5010	70620	845	4031	1618	3548.74	0.813247	37	521	148	6	149	27.415	24.1643	61	988	27086	4	280	6766
173	174	212	Puge County	Sichuan Province	2015	16.2	16038	148901	14373	21.35	5140	72727	930.5	4033	1650	4489.32	0.831894	37	542	158	6	155	26.6069	18.9276	52	1071	28496	6	387	7325
173	174	212	Puge County	Sichuan Province	2016	17.46	17816	166459	14376	21.99	5140	73866	947	4038	1689	4230.58	0.837077	37	566	168	6	159	28.1062	18.4393	38	1055	29652	5	453	8353
173	174	212	Puge County	Sichuan Province	2017	17.53	19598	173368	14087	23.17	5210	79260.3	948	4043	1728	4521.41	0.823339	38	575	175	2	163	28.4428	17.6858	35	1084	30832	5	557	9851
173	174	212	Puge County	Sichuan Province	2018	16.9	10078	293165	14882	24.26	5210	79010	937.6	4031	1756	4675.15	0.824594	38	585	188	2	159	22.0686	15.6561	34	1429	31536	5	759	11883
173	174	212	Puge County	Sichuan Province	2019	17.46	12676	308535	19097	25.73	5210	73866	949	4036	1772	4230.58	0.823761	38	566	194	4	159	20.3434	15.0955	35	1485	30210	5	785	11850
173	174	212	Puge County	Sichuan Province	2020	18	14106	320734	18467	16.71	5210	79853.4	951	4023	1783	4436.3	0.798943	38	595	215	2	162	21.2095	15.9352	55	1599	33914	4	756	12047
174	175	213	Butuo County	Sichuan Province	2010	17.3	6212	54038	11568	7.54641	1520	71200	654	1850	450	4115.61	0.717937	31	266	181	1	222	24.3202	33.0431	28	887	21572	5	209	6906
174	175	213	Butuo County	Sichuan Province	2011	17.7	8325	73947	12621	7.34463	1620	70251	753	1900	460	3968.98	0.730451	31	293	89	2	232	27.5581	26.3905	28	792	21826	5	210	5542
174	175	213	Butuo County	Sichuan Province	2012	18.2	10438	93856	13674	7.14286	1640	68541	819	1965	480	3765.99	0.673568	31	330	60	3	461	23.0917	19.0714	28	971	22422	5	210	4005
174	175	213	Butuo County	Sichuan Province	2013	18.8	11507	105783	14727	7.44681	1670	67506	846	1985	490	3590.74	0.67532	31	400	75	2	496	24.8259	19.9738	28	942	23386	5	191	3815
174	175	213	Butuo County	Sichuan Province	2014	19.1	12640	123688	14543	7.32984	1740	355152	951	2015	570	18594.3	0.698053	31	520	75	2	510	25.2545	20.2568	89	990	25002	5	183	3707
174	175	213	Butuo County	Sichuan Province	2015	16.8	8567	139125	13639	18.48	1740	70114	1066.7	2045	590	4173.45	0.821895	31	580	78	2	515	27.8732	17.8788	28	986	27483	5	198	3540
174	175	213	Butuo County	Sichuan Province	2016	18.17	9458	187291	14052	19.26	1740	72084	1075	2065	600	3967.2	0.815013	31	668	78	2	520	28.528	20.3495	28	1089	31067	5	206	4192
174	175	213	Butuo County	Sichuan Province	2017	18.19	10336	171514	13239	20.38	2120	98267.2	1115	1850	650	5402.27	0.809454	31	668	79	2	525	27.8601	24.7591	28	1208	33655	5	220	5447
174	175	213	Butuo County	Sichuan Province	2018	18.9	11534	304159	13056	21.69	2120	99975	1051.2	1850	680	5289.68	0.787141	31	668	81	2	534	28.4903	29.7534	28	1240	35328	5	219	6516
174	175	213	Butuo County	Sichuan Province	2019	18.17	12464	440710	17602	22.87	2120	72084	1152	1850	750	3967.2	0.797593	31	668	82	2	520	24.2246	31.0727	28	1425	34520	5	275	8545
174	175	213	Butuo County	Sichuan Province	2020	18.5	13992	405585	19088	20.63	2120	106441	1244	1850	720	5753.55	0.779231	31	689	83	2	520	23.3797	18.515	30	1538	35958	2	433	8017
175	176	214	Jinyang County	Sichuan Province	2010	17.9	9682	101961	15281	7.24274	2560	66300	1431	1931	1060	3703.91	0.761155	35	522	146	1	319	24.6639	18.722	39	961	23702	7	313	5860
175	176	214	Jinyang County	Sichuan Province	2011	18.6	13573	101637	15043	6.98925	2660	65200	1436	2194	1413	3505.38	0.71468	35	539	181	2	345	25.3386	17.2912	39	945	23945	7	340	5879
175	176	214	Jinyang County	Sichuan Province	2012	19.3	17464	101313	14805	6.73575	1903	63200	1480	2259	1390	3274.61	0.780228	35	556	151	2	419	24.6825	18.5986	39	967	23868	7	289	5375
175	176	214	Jinyang County	Sichuan Province	2013	20.1	12559	104201	14567	6.46766	2030	60674	1388	2309	1428	3018.61	0.738537	35	583	182	2	459	23.416	19.2035	38	1024	23978	8	285	5473
175	176	214	Jinyang County	Sichuan Province	2014	20.3	14703	131474	16755	6.40394	2160	61077	1425	2346	1378	3008.72	0.78766	35	625	183	2	459	24.3529	13.7426	38	1020	24840	8	373	5126
175	176	214	Jinyang County	Sichuan Province	2015	17	14165	161865	16654	15.12	2290	61868	1558.5	2451	1402	3639.29	0.819031	35	685	185	2	459	24.0313	17.3377	38	1055	25353	8	305	5288
175	176	214	Jinyang County	Sichuan Province	2016	17.33	19007	186807	16850	15.93	2290	62793	1565	2436	1413	3623.37	0.824409	35	758	188	2	459	26.8652	19.175	38	1024	27510	8	320	6136
175	176	214	Jinyang County	Sichuan Province	2017	17.38	20688	186063	17474	17.33	2360	65536	1565	2414	1418	3770.77	0.814663	35	759	189	2	659	23.8637	19.3427	38	1218	29066	8	391	7563
175	176	214	Jinyang County	Sichuan Province	2018	18.4	24627	369663	17948	18.48	2390	63812	1423.1	2408	1506	3468.04	0.812798	35	758	195	1	736	24.1524	22.1893	38	1207	29152	8	412	9142
175	176	214	Jinyang County	Sichuan Province	2019	17.33	25909	426201	21264	20	2290	62793	1455	2401	2257	3623.37	0.804257	35	758	197	2	459	24.0687	20.0196	38	1251	30110	8	510	10210
175	176	214	Jinyang County	Sichuan Province	2020	17	27319	420804	24263	18.82	2850	70448.9	1456	2396	3165	4144.05	0.787905	35	761	205	2	658	25.1162	16.2071	38	1256	31546	9	763	12366
176	177	215	Zhaojue County	Sichuan Province	2010	27.9	5329	111208	6209	7.40682	2690	105000	1145	3197	2578	3763.44	0.702846	48	374	172	2	473	24.009	23.4469	253	1452	34861	9	452	10598
176	177	215	Zhaojue County	Sichuan Province	2011	29.2	7824	120587	7034	7.19178	2800	100510	1150	3335	8765	3442.12	0.719784	48	374	170	2	495	23.8544	21.1885	62	1490	35543	9	488	10340
176	177	215	Zhaojue County	Sichuan Province	2012	30.1	10319	129966	7859	6.97674	3477	100050	1036	3501	2714	3323.92	0.741371	48	492	112	2	547	24.0631	22.0608	62	1490	35854	9	477	10523
176	177	215	Zhaojue County	Sichuan Province	2013	30.7	11509	142070	8684	6.84039	3510	100701	861	3519	2778	3280.16	0.781732	48	532	129	2	633	21.9031	18.3288	62	1568	34344	9	511	9366
176	177	215	Zhaojue County	Sichuan Province	2014	31.4	13364	170403	9385	6.6879	3510	101035	1158	3493	2846	3217.68	0.797505	48	721	138	2	633	24.9839	19.7343	62	1432	35777	7	508	10025
176	177	215	Zhaojue County	Sichuan Province	2015	25.6	14516	197693	9923	20.2	3510	102823	1211.8	3499	3050	4016.52	0.821563	48	845	156	2	645	23.0773	21.8244	62	1579	36439	9	501	10934
176	177	215	Zhaojue County	Sichuan Province	2016	25.91	12914	233320	10667	21.11	3510	106014	1274	3650	3056	4091.62	0.816813	49	975	174	2	633	24.5523	24.2979	62	1588	38989	12	470	11420
176	177	215	Zhaojue County	Sichuan Province	2017	26.05	12763	234452	10668	22.21	3980	121080	1325	3830	3179	4647.98	0.809181	49	1058	195	2	666	25.3859	26.5335	62	1630	41379	12	478	12683
176	177	215	Zhaojue County	Sichuan Province	2018	27.7	14056	399108	11100	23.1	4110	120185	1352	3810	3220	4338.81	0.797727	49	1025	218	2	685	27.3505	26.5348	63	1726	47207	12	561	14886
176	177	215	Zhaojue County	Sichuan Province	2019	25.91	14746	636759	14150	24.55	4110	106014	1355	4379	3500	4091.62	0.797955	49	975	245	2	633	28.8921	25.9231	65	1715	49550	12	650	16850
176	177	215	Zhaojue County	Sichuan Province	2020	25.2	16860	501022	16485	17.9	4110	120661	1385	4202	3580	4788.14	0.774822	49	1215	295	2	645	30.5688	24.1439	66	1707	52181	4	799	19291
177	178	216	Xide County	Sichuan Province	2010	20.6	9084	47776	8942	8.75022	2290	82800	1075	3279	776.88	4019.42	0.698802	27	273	131	1	182	25.7034	22.6331	126	1062	27297	9	338	7650
177	178	216	Xide County	Sichuan Province	2011	21.2	9252	82142	9948	8.96226	2390	78965	1083	3280	621	3724.76	0.720366	27	326	161	1	221	26.3884	19.0545	126	1071	28262	9	404	7698
177	178	216	Xide County	Sichuan Province	2012	21.8	9420	116508	10954	9.17431	2020	77521	1093	3483	953	3556.01	0.680984	27	365	115	1	253	24.4523	22.5196	123	1196	29245	9	383	8625
177	178	216	Xide County	Sichuan Province	2013	22.4	10920	119681	11960	8.92857	2870	75543	1093	3479	915	3372.46	0.747566	27	468	185	1	303	23.0467	21.18	123	1263	29108	9	400	8472
177	178	216	Xide County	Sichuan Province	2014	23	9576	130757	11499	8.69565	2870	76242	1153	3491	922	3314.87	0.74689	27	464	215	1	303	21.8042	19.1321	123	1251	27277	9	424	8112
177	178	216	Xide County	Sichuan Province	2015	16.9	10248	163381	11393	23.71	3070	78877	1234	3500	1051	4667.28	0.825381	28	495	249	1	343	22.1902	19.7264	67	1230	27294	9	424	8364
177	178	216	Xide County	Sichuan Province	2016	17.32	10394	164779	11685	24.25	3070	80385	1269	3550	1066	4641.17	0.817571	28	535	297	1	303	22.7588	19.2291	46	1256	28585	11	467	8980
177	178	216	Xide County	Sichuan Province	2017	17.36	13069	186966	13136	25.35	3070	84338.6	1275	3550	1070	4858.21	0.823341	28	556	325	1	345	21.7801	18.0375	47	1328	28924	10	534	9632
177	178	216	Xide County	Sichuan Province	2018	19.7	8884	308832	12909	26.4	3200	83215	1242.1	3500	2324	4224.11	0.814285	28	574	368	1	355	20.4544	17.6325	46	1393	28493	7	634	11179
177	178	216	Xide County	Sichuan Province	2019	17.32	10559	315346	15791	28.06	3200	80385	1258	3386	2602	4641.17	0.814588	28	535	415	1	303	19.7204	19.8824	45	1395	27510	7	680	13520
177	178	216	Xide County	Sichuan Province	2020	15.8	11604	324427	20529	26.03	3200	83500	1262	2950	3338	5284.81	0.779824	28	525	485	1	321	17.0081	21.8141	45	1613	27434	7	710	15488
178	179	217	Mianning County	Sichuan Province	2010	37.1	25240	112352	18618	9.73216	10750	161700	1058	7407	4584	4358.49	0.742048	43	790	324	4	506	24.0993	23.5099	102	1873	45138	17	906	21300
178	179	217	Mianning County	Sichuan Province	2011	37.8	37653	138822	20400	9.78836	11290	159850	1121	7551	4685	4228.84	0.763204	43	883	327	4	503	23.6184	21.3893	102	1790	42277	16	1048	22416
178	179	217	Mianning County	Sichuan Province	2012	38.6	50066	165292	22182	9.84456	16963	160251	1175	8104	5117	4151.58	0.756472	43	1004	299	4	501	21.6281	22.6942	102	1858	40185	16	981	22263
178	179	217	Mianning County	Sichuan Province	2013	39.3	58122	187151	23964	9.66921	17180	158529	896	9454	5204	4033.82	0.7592	43	1052	345	4	531	21.4597	2.28418	103	1810	38842	16	9758	22289
178	179	217	Mianning County	Sichuan Province	2014	39.8	63734	191729	26498	9.54774	17180	163575	1285	9414	5662	4109.92	0.81228	44	1682	385	4	531	21.1948	20.5785	102	1797	38087	16	1051	21628
178	179	217	Mianning County	Sichuan Province	2015	35.7	56253	229812	27403	37.85	17520	170060	1490.7	9537	5942	4763.59	0.825735	44	1854	436	4	531	21.4819	18.8712	82	1820	39097	16	1087	20513
178	179	217	Mianning County	Sichuan Province	2016	35.8	62238	232821	30004	39.02	17520	174476	1417	9530	5937	4873.63	0.819352	44	2031	484	4	531	22.2466	18.0985	43	1845	41045	12	1076	19474
178	179	217	Mianning County	Sichuan Province	2017	35.92	72043	232663	32508	40.23	18710	215083	1416	9405	6252	5987.84	0.829279	44	2215	536	4	554	21.6908	16.6124	43	1931	41885	12	1130	18772
178	179	217	Mianning County	Sichuan Province	2018	36.2	80080	279670	34662	41.71	18880	217028	1440.4	9400	6550	5995.25	0.820938	44	2150	547	4	425	21.5225	16.1323	43	1998	43002	13	1187	19149
178	179	217	Mianning County	Sichuan Province	2019	35.8	82235	242583	31963	43.53	18880	174476	1445	9405	6862	4873.63	0.821255	44	2031	595	4	531	22.6226	18.144	43	1998	45200	12	1021	18525
178	179	217	Mianning County	Sichuan Province	2020	36.9	83844	281547	32202	39.14	20950	220768	1485	9379	7158	5982.88	0.794242	44	2251	635	4	545	22.2397	19.5369	103	1990	44257	11	907	17720
179	180	218	Yuexi County	Sichuan Province	2010	31.9	13030	72643	10383	8.73984	6350	122300	945	6853	3187	3833.86	0.7491	41	401	271	1	167	27.1376	15.6843	100	1563	42416	9	605	9489
179	180	218	Yuexi County	Sichuan Province	2011	32.8	17416	106031	11239	8.53659	6460	122201	952	7675	10350	3725.64	0.765859	43	585	269	1	185	29.3397	14.6337	99	1466	43012	11	718	10507
179	180	218	Yuexi County	Sichuan Province	2012	33.6	21802	139419	12095	8.33333	6440	119850	808	7905	3732	3566.96	0.744209	43	690	212	1	200	27.3457	16.0599	98	1510	41292	11	634	10182
179	180	218	Yuexi County	Sichuan Province	2013	34.6	23111	140367	12951	8.09249	6650	115829	711	7920	3750	3347.66	0.757175	44	819	254	1	260	28.7447	15.4261	98	1449	41651	11	690	10644
179	180	218	Yuexi County	Sichuan Province	2014	35.3	16992	159356	12340	15.1846	6650	116619	845	8173	3956	3303.65	0.811441	44	860	281	1	265	28.4073	14.6804	145	1505	42753	12	776	11392
179	180	218	Yuexi County	Sichuan Province	2015	28.2	12549	206160	12282	34.368	6980	117712	946.5	8273	3966	4174.18	0.846312	44	950	352	1	274	29.1027	18.4707	67	1519	44207	12	665	12283
179	180	218	Yuexi County	Sichuan Province	2016	29.32	13132	227630	12522	26.6	6980	119600	961	8520	4165	4079.13	0.846919	44	1110	415	1	275	29.8493	20.373	47	1553	46356	12	681	13874
179	180	218	Yuexi County	Sichuan Province	2017	29.39	14858	215947	12469	28.02	7330	132306	1081	8320	4265	4501.73	0.830139	44	1251	465	1	285	26.0849	20.2443	51	1862	48570	9	790	15993
179	180	218	Yuexi County	Sichuan Province	2018	31.3	16188	401235	12438	29.39	7330	133893	1073.3	8195	4373	4277.73	0.82013	45	1128	495	1	295	22.9892	18.6859	53	2139	49174	9	952	17789
179	180	218	Yuexi County	Sichuan Province	2019	29.32	16249	346124	16770	30.57	7330	119600	1085	8082	4895	4079.13	0.822163	45	1110	569	1	302	21.2128	18.1624	54	2350	49850	9	985	17890
179	180	218	Yuexi County	Sichuan Province	2020	30.2	19377	408311	17776	31.64	7330	136905	1098	8052	5019	4533.29	0.804997	45	1258	632	1	334	21.8283	18.0862	54	2277	49703	6	1009	18249
180	181	219	Ganluo County	Sichuan Province	2010	21.2	22610	84737	17540	8.54123	4070	79600	799	10665	1736.4	3754.72	0.789358	29	459	234	1	445	21.7771	19.179	99	1207	26285	10	458	8784
180	181	219	Ganluo County	Sichuan Province	2011	21.5	22316	96888	15767	7.90698	4070	78554	812	10713	1765	3653.67	0.809627	29	491	212	2	485	23.3504	19.2259	99	1113	25989	10	478	9190
180	181	219	Ganluo County	Sichuan Province	2012	22	22022	109039	13994	7.27273	4030	77554	922	10701	2038	3525.18	0.803296	29	518	175	2	475	22.2073	21.893	100	1153	25605	10	430	9414
180	181	219	Ganluo County	Sichuan Province	2013	22.4	13580	124702	12221	7.14286	4180	77304	852	10763	2065	3451.07	0.789442	29	573	252	2	520	21.0547	18.9104	86	1171	24655	11	502	9493
180	181	219	Ganluo County	Sichuan Province	2014	22.8	15577	142310	12781	7.01754	4250	35403	956	10480	2116	1552.76	0.842971	29	564	265	2	520	21.832	18.444	86	1131	24692	10	527	9720
180	181	219	Ganluo County	Sichuan Province	2015	19.8	15848	171541	12542	19.59	4550	80923	1020.2	10600	2200	4087.02	0.869436	29	751	275	2	521	22.2785	18.7542	86	1149	25598	11	537	10071
180	181	219	Ganluo County	Sichuan Province	2016	22.3	18231	187660	12678	20.13	4550	81760	1090	10710	2260	3666.37	0.869417	29	959	255	2	520	22.4541	17.5777	86	1198	26900	11	573	10072
180	181	219	Ganluo County	Sichuan Province	2017	22.31	20056	203747	13339	21.33	5090	108847	1139	10800	2285	4878.84	0.864614	29	845	212	2	535	22.2578	17.3255	36	1218	27110	9	593	10274
180	181	219	Ganluo County	Sichuan Province	2018	21.4	22075	308287	14951	22.43	5090	109606	1101.2	10810	2298	5121.78	0.853545	29	865	275	2	525	21.0194	16.9877	33	1288	27073	9	651	11059
180	181	219	Ganluo County	Sichuan Province	2019	22.3	20167	296828	18440	23.72	5090	81760	1252	10790	2313	3666.37	0.84743	29	959	245	2	520	20.9659	16.4222	33	1289	27025	9	675	11085
180	181	219	Ganluo County	Sichuan Province	2020	20.6	20224	254286	20328	22.73	5090	109976	1325	10700	2530	5338.66	0.834447	30	959	265	2	514	21.3877	18.8513	33	1264	27034	8	612	11537
181	182	220	Meigu County	Sichuan Province	2010	24.3	7609	78981	7211	5.89192	1970	78500	1485	4415	475	3230.45	0.747411	46	378	100	2	400	22.7887	16.0341	169	1155	26321	6	411	6590
181	182	220	Meigu County	Sichuan Province	2011	24.6	10290	92988	7592	5.69106	2070	78850	1522	5270	693	3205.28	0.756869	46	380	85	2	552	24.706	14.4403	164	1119	27646	6	461	6657
181	182	220	Meigu County	Sichuan Province	2012	25.5	12971	106995	7973	5.4902	1890	78410	1596	5277	926	3074.9	0.761947	46	405	66	2	665	25.5689	15.0291	148	1139	29123	6	446	6703
181	182	220	Meigu County	Sichuan Province	2013	26.2	14068	113108	8354	5.34351	1950	78193	1433	5279	1125	2984.47	0.768757	46	419	85	2	705	28.0966	12.9833	149	1128	31693	6	480	6232
181	182	220	Meigu County	Sichuan Province	2014	26.9	10445	141843	8570	5.20446	1950	78474	1584	5298	1228	2917.25	0.796164	46	789	93	3	110	25.2958	14.9414	176	1359	34377	6	478	7142
181	182	220	Meigu County	Sichuan Province	2015	22.3	6967	190909	8749	8.94	1950	80774	1765.7	5298	1627	3622.15	0.84178	46	845	125	3	95	26.236	13.5964	150	1343	35235	6	498	6771
181	182	220	Meigu County	Sichuan Province	2016	23.28	6789	208054	9285	9.75	1950	81794	1818	5273	2550	3513.49	0.820186	47	908	147	2	90	25.8828	15.4553	78	1450	37530	6	514	7944
181	182	220	Meigu County	Sichuan Province	2017	23.34	8270	196173	10552	11.02	1950	92381.1	1816	5241	1894	3958.06	0.826217	47	945	168	2	95	25.4423	17.1321	54	1569	39919	6	530	9080
[truncated: 421 more rows]
